# Supplementary material for: Staphylococcal Protein A (spa) Locus Is a Hot Spot for Recombination and Horizontal Gene Transfer in Staphylococcus pseudintermedius
Source: mSphere. 2020 Oct 28;5(5):e00666-20. doi: 10.1128/mSphere.00666-20 (PMC7593597; doi:10.1128/mSphere.00666-20)
Supplement: TABLE S1 [file mSphere.00666-20-st001.xlsx]

## Sheet: Table_S1
Sample_name	MLST	Strain	Database	Isolation_source	Country_origin	Year_collected	NCBI accession	Reference	PMID
PATRIC138	17	283734	PATRIC	Diseased (Pyoderma)	USA	2007-2016	283734	Little et al 2019	30918056
NC_017568	25	ED99	RefSeq	canine pyoderma	Europe (UK)	1999	NC_017568	Ben Zakour et al 2011	21398539
PEOJ	45	208072207201-1	RefSeq	canine otitis swab	Europe (The Netherlands)	2008-07-22	PEOJ00000000	Verstappen et al 2017; Wegener et al 2018	28859126; 30322524
PEOS	45	209011300901-1	RefSeq	canine otitis swab	Europe (The Netherlands)	2009-01-13	PEOS00000000	Verstappen et al 2017; Wegener et al 2018	28859126; 30322524
PEPC	45	209100702102-1	RefSeq	canine otitis swab	Europe (The Netherlands)	2009-10-07	PEPC00000000	Verstappen et al 2017; Wegener et al 2018	28859126; 30322524
PEPE	45	210050305001-1	RefSeq	canine otitis swab	Europe (The Netherlands)	2010-05-03	PEPE00000000	Verstappen et al 2017; Wegener et al 2018	28859126; 30322524
PEQE	45	213123104301-4	RefSeq	canine otitis swab	Europe (The Netherlands)	2013-12-31	PEQE00000000	Verstappen et al 2017; Wegener et al 2018	28859126; 30322524
PHHY	45	742	RefSeq	nasal swab	USA	2015	PHHY00000000	Shah et al 2018	29650582
PEOT	45	209013002001-1	RefSeq	canine pyoderma swab	Europe (The Netherlands)	2009-01-30	PEOT00000000	Verstappen et al 2017; Wegener et al 2018	28859126; 30322524
MQMP	45	SL/076	RefSeq	Chronic dermatitis skin swab	Asia (Sri Lanka)	March-2014	MQMP00000000	Duim et al 2018	29291997
MQNB	45	SL/085	RefSeq	Mange skin swab	Asia (Sri Lanka)	March-2014	MQNB00000000	Duim et al 2018	29291997
MQNC	45	SL/094	RefSeq	Chronic dermatitis ear swab	Asia (Sri Lanka)	March-2014	MQNC00000000	Duim et al 2018	29291997
MQND	45	SL/114	RefSeq	Chronic dermatitis skin swab	Asia (Sri Lanka)	March-2014	MQND00000000	Duim et al 2018	29291997
PATRIC98	45	283734	PATRIC	Diseased (Pyoderma)	USA	2007-2016	283734	Little et al 2019	30918056
K21_H1	45	17-34405	SRA	Skin swab	USA	04-30-2017	SRR10076055	Brooks et al 2020	32071159
SRR5875113	45	NYVetLIRN-31	SRA	K9 wound swab	USA	2017-06	SRR5875113	Ceric et al 2019	31060608
SRR8815951	45	SPSE-18-VL-SD-NC-0025	SRA	Canine Draining Tract (Canis lupus familiaris)	USA:NC	2018-07-02	SRR8815951	Ceric et al 2019	31060608
K21_F6	45	17-B24281	SRA	TPLO	USA	04-06-2017	SRR10076059	Brooks et al 2020	32071159
PEPW	45	213021206001-3	RefSeq	canine respiratory swab	Europe (The Netherlands)	2013-02-12	PEPW00000000	Verstappen et al 2017; Wegener et al 2018	28859126; 30322524
SRR8815933	45	SPSE-18-VL-SD-MI-0030	SRA	Canine Uterus (Canis lupus familiaris)	USA:MI	2018-08-01	SRR8815933	Ceric et al 2019	31060608
PHHZ	45	738	RefSeq	clippers	USA	2015	PHHZ00000000	Shah et al 2018	29650582
PRDR	45	980	RefSeq	clippers	USA	2017	PRDR00000000	Shah et al 2018	29650582
QGOX (CP039746)	45	VTH737	RefSeq	medical equipment	USA	2015	QGOX00000000 (CP039746)	Jones et al	Jones et al, Unpublished
SRR8176568	64	SPSE-18-VL-LA-TX-0016	SRA	Canine ear (Canis lupus familiaris)	USA:TX	2018-04	SRR8176568	Ceric et al 2019	31060608
PATRIC54	64	283734	PATRIC	Healthy	USA	2007-2016	283734	Little et al 2019	30918056
QQPN	64	ST64-5	RefSeq	canine nares carriage	Australia	2017	QQPN00000000	Worthing et al 2018b	30173756
SRR9028898	64	SPSE-18-VL-SD-OK-0042	SRA	Canine Nasal Swab (Canis lupus familiaris)	USA:OK	2018-11	SRR9028898	Ceric et al 2019	31060608
PHHV	64	200	RefSeq	canine skin swab	USA	2011	PHHV00000000	Shah et al 2018	29650582
PATRIC48	64	283734	PATRIC	Diseased (Pyoderma)	USA	2007-2016	283734	Little et al 2019	30918056
PATRIC8	64	283734	PATRIC	Diseased (Pyoderma)	USA	2007-2016	283734	Little et al 2019	30918056
K4_D5	64	12-45328	SRA	K9 skin	USA	10-31-2012	SRR10076053	Brooks et al 2020	32071159
K4_E2	64	12-4975*	SRA	K9 skin	USA	11-07-2012	SRR10076052	Brooks et al 2020	32071159
SRR8815925	64	SPSE-18-VL-LA-ND-0031	SRA	Skin (Canis lupus familiaris)	USA:ND	2018-08-04	SRR8815925	Ceric et al 2019	31060608
SRR8236075	64	SPSE-18-VL-SD-OK-0017	SRA	Urine (Canine)	USA:OK	2018-05	SRR8236075	Ceric et al 2019	31060608
SRR7239977	64	SPSE-17-VL-LA-KS-0039	SRA	Urine (Canis lupus familiaris)	USA:ND	2017-10-26	SRR7239977	Ceric et al 2019	31060608
K15_F2	64	16-B20641	SRA	K9 abscess swab	USA	01-21-2016	SRR10076071	Brooks et al 2020	32071159
QHIL	64	SP102a	RefSeq	MRSP infected canine	New Zealand	2016	QHIL00000000	Nisa S et al 2019	30718644
QHJC	64	SP18a	RefSeq	MRSP infected canine	New Zealand	2016	QHJC00000000	Nisa S et al 2019	30718644
SRR8815926	64	SPSE-18-VL-SD-OK-0026	SRA	Canine Implant Swab (Canis lupus familiaris)	USA:AR	2018-07	SRR8815926	Ceric et al 2019	31060608
QQPM	64	ST64-4	RefSeq	canine oral cavity carriage	Australia	2017	QQPM00000000	Worthing et al 2018b	30173756
QQPO	64	ST64-6	RefSeq	canine oral cavity carriage	Australia	2017	QQPO00000000	Worthing et al 2018b	30173756
SRR6160719	64	SPSE-17-VL-OH-IN-PU-0016	SRA	joint fluid	USA:IN	2017-04-05	SRR6160719	Ceric et al 2019	31060608
ERR175868	68	23929	SRA	clinical canine infection (skin)	Europe (Ireland)	2008	ERR175868	McCarthy et al 2015	25527273
PATRIC4	68	283734	PATRIC	Diseased (Pyoderma)	USA	2007-2016	283734	Little et al 2019	30918056
PATRIC5	68	283734	PATRIC	Diseased (Pyoderma)	USA	2007-2016	283734	Little et al 2019	30918056
PATRIC19	68	283734	PATRIC	Diseased (Surgical)	USA	2007-2016	283734	Little et al 2019	30918056
PATRIC36	68	283734	PATRIC	Diseased (Surgical)	USA	2007-2016	283734	Little et al 2019	30918056
PATRIC71	68	283734	PATRIC	Diseased (Surgical)	USA	2007-2016	283734	Little et al 2019	30918056
PATRIC78	68	283734	PATRIC	Diseased (Surgical)	USA	2007-2016	283734	Little et al 2019	30918056
PATRIC133	68	283734	PATRIC	Diseased (Urine)	USA	2007-2016	283734	Little et al 2019	30918056
PATRIC22	68	283734	PATRIC	Diseased (Urine)	USA	2007-2016	283734	Little et al 2019	30918056
PATRIC30	68	283734	PATRIC	Diseased (Urine)	USA	2007-2016	283734	Little et al 2019	30918056
PATRIC38	68	283734	PATRIC	Diseased (Urine)	USA	2007-2016	283734	Little et al 2019	30918056
PATRIC50	68	283734	PATRIC	Diseased (Urine)	USA	2007-2016	283734	Little et al 2019	30918056
PATRIC86	68	283734	PATRIC	Diseased (Urine)	USA	2007-2016	283734	Little et al 2019	30918056
QGPK	68	MAD401	RefSeq	wound	USA	2008	QGPK00000000	Jones et al	Jones et al, Unpublished
CP015626	68	63228	RefSeq	clinical canine infection	USA	2006	CP015626	Riley et al 2016	27795289
PEOL	71	208081905001-1	RefSeq	canine otitis swab	Europe (The Netherlands)	2008-08-19	PEOL00000000	Verstappen et al 2017; Wegener et al 2018	28859126; 30322524
PEOP	71	208090903101-3	RefSeq	canine otitis swab	Europe (The Netherlands)	2008-09-09	PEOP00000000	Verstappen et al 2017; Wegener et al 2018	28859126; 30322524
PEOQ	71	208112602301-1	RefSeq	canine otitis swab	Europe (The Netherlands)	2008-11-26	PEOQ00000000	Verstappen et al 2017; Wegener et al 2018	28859126; 30322524
PEOV	71	209022503501-1	RefSeq	canine otitis swab	Europe (The Netherlands)	2009-02-25	PEOV00000000	Verstappen et al 2017; Wegener et al 2018	28859126; 30322524
PEOW	71	209031201604-5	RefSeq	canine otitis swab	Europe (The Netherlands)	2009-03-12	PEOW00000000	Verstappen et al 2017; Wegener et al 2018	28859126; 30322524
PEOX	71	209032500801-3	RefSeq	canine otitis swab	Europe (The Netherlands)	2009-02-25	PEOX00000000	Verstappen et al 2017; Wegener et al 2018	28859126; 30322524
PEPK	71	211012802302-1	RefSeq	canine otitis swab	Europe (The Netherlands)	2011-01-28	PEPK00000000	Verstappen et al 2017; Wegener et al 2018	28859126; 30322524
PEPM	71	211083101901-1	RefSeq	canine otitis swab	Europe (The Netherlands)	2011-08-31	PEPM00000000	Verstappen et al 2017; Wegener et al 2018	28859126; 30322524
ERR144842	71	69876	SRA	clinical canine infection (ear)	Europe (UK)	2012	ERR144842	McCarthy et al 2015	25527273
SRR8092759	71	45665	SRA	MRSP, skin/soft tissue canine infection	France	2017	SRR8092759	Bergot et al 2018	30619143
SRR8092760	71	44812	SRA	MRSP, skin/soft tissue canine infection	France	2016	SRR8092760	Bergot et al 2018	30619143
SRR8092761	71	44407	SRA	MRSP, skin/soft tissue canine infection	France	2016	SRR8092761	Bergot et al 2018	30619143
SRR8092762	71	42203	SRA	MRSP, skin/soft tissue canine infection	France	2015	SRR8092762	Bergot et al 2018	30619143
SRR8092763	71	35686	SRA	MRSP, skin/soft tissue canine infection	France	2013	SRR8092763	Bergot et al 2018	30619143
SRR8092764	71	35681	SRA	MRSP, skin/soft tissue canine infection	France	2013	SRR8092764	Bergot et al 2018	30619143
SRR8092765	71	32980	SRA	MRSP, skin/soft tissue canine infection	France	2012	SRR8092765	Bergot et al 2018	30619143
SRR8092766	71	32959	SRA	MRSP, skin/soft tissue canine infection	France	2012	SRR8092766	Bergot et al 2018	30619143
PEPL	71	211041505801-1	RefSeq	canine pyoderma	Europe (The Netherlands)	2011-04-15	PEPL00000000	Verstappen et al 2017; Wegener et al 2018	28859126; 30322524
PEOH	71	208071704702-1	RefSeq	canine pyoderma swab	Europe (The Netherlands)	2008-07-17	PEOH00000000	Verstappen et al 2017; Wegener et al 2018	28859126; 30322524
PEOI	71	208071804401-1	RefSeq	canine pyoderma swab	Europe (The Netherlands)	2008-07-18	PEOI00000000	Verstappen et al 2017; Wegener et al 2018	28859126; 30322524
PEOK	71	208073001801-1	RefSeq	canine pyoderma swab	Europe (The Netherlands)	2008-07-30	PEOK00000000	Verstappen et al 2017; Wegener et al 2018	28859126; 30322524
PEOZ	71	209042702101-1	RefSeq	canine pyoderma swab	Europe (The Netherlands)	2009-04-27	PEOZ00000000	Verstappen et al 2017; Wegener et al 2018	28859126; 30322524
PEPA	71	209052604401-1	RefSeq	canine pyoderma swab	Europe (The Netherlands)	2009-05-26	PEPA00000000	Verstappen et al 2017; Wegener et al 2018	28859126; 30322524
PEPF	71	210062301601-1	RefSeq	canine pyoderma swab	Europe (The Netherlands)	2010-06-23	PEPF00000000	Verstappen et al 2017; Wegener et al 2018	28859126; 30322524
PEPP	71	212042703101-1	RefSeq	canine pyoderma swab	Europe (The Netherlands)	2012-04-27	PEPP00000000	Verstappen et al 2017; Wegener et al 2018	28859126; 30322524
PEPT	71	213010701401-1	RefSeq	canine pyoderma swab	Europe (The Netherlands)	2013-01-07	PEPT00000000	Verstappen et al 2017; Wegener et al 2018	28859126; 30322524
ERR144844	71	HH15	SRA	clinical canine infection (skin)	Europe (Germany)	2012	ERR144844	McCarthy et al 2015	25527273
ERR294366	71	GL119A	SRA	clinical canine infection (skin)	Europe (Germany)	2012	ERR294366	McCarthy et al 2015	25527273
PATRIC139	71	283734	PATRIC	Diseased (Pyoderma)	USA	2007-2016	283734	Little et al 2019	30918056
SRR8247815	71	SPSE-18-VL-NY-GA-0010	SRA	Skin (Canis lupus familiaris)	USA:GA	2018-04-11	SRR8247815	Ceric et al 2019	31060608
CP016073	71	81661 (20081661)	RefSeq	canine infection, skin	USA	2008	CP016073	Riley et al 2016	27795289
PATRIC121	71	283734	PATRIC	Diseased (Surgical)	USA	2007-2016	283734	Little et al 2019	30918056
PATRIC24	71	283734	PATRIC	Diseased (Surgical)	USA	2007-2016	283734	Little et al 2019	30918056
PATRIC42	71	283734	PATRIC	Diseased (Surgical)	USA	2007-2016	283734	Little et al 2019	30918056
PATRIC9	71	283734	PATRIC	Diseased (Surgical)	USA	2007-2016	283734	Little et al 2019	30918056
PATRIC23	71	283734	PATRIC	Diseased (Urine)	USA	2007-2016	283734	Little et al 2019	30918056
PHIC	71	586	RefSeq	urine	USA	2017	PHIC00000000	Shah et al 2018	29650582
PEON	71	208082803802-1	RefSeq	canine wound swab	Europe (The Netherlands)	2008-08-28	PEON00000000	Verstappen et al 2017; Wegener et al 2018	28859126; 30322524
PEOR	71	209011202701-2	RefSeq	canine wound swab	Europe (The Netherlands)	2009-09-12	PEOR00000000	Verstappen et al 2017; Wegener et al 2018	28859126; 30322524
PEOU	71	209020401401-1	RefSeq	canine wound swab	Europe (The Netherlands)	2009-02-04	PEOU00000000	Verstappen et al 2017; Wegener et al 2018	28859126; 30322524
PEOY	71	209040302601-1	RefSeq	canine wound swab	Europe (The Netherlands)	2009-04-03	PEOY00000000	Verstappen et al 2017; Wegener et al 2018	28859126; 30322524
PEQD	71	213121103601-1	RefSeq	canine wound swab	Europe (The Netherlands)	2013-11-12	PEQD00000000	Verstappen et al 2017; Wegener et al 2018	28859126; 30322524
ERR294367	71	GL151A	SRA	clinical canine infection (wound)	Europe (Germany)	2012	ERR294367	McCarthy et al 2015	25527273
K14_G7	71	15-B26562	SRA	K9 wound	USA	09-28-2015	SRR10076075	Brooks et al 2020	32071159
ANOI	71	E140	RefSeq	skin wound	Europe (Denmark)	2009	ANOI00000000	Moodley et al., 2013	23516230
K7_G9	71	13-46333	SRA	K9 TPLO	USA	11-26-2013	SRR10076050	Brooks et al 2020	32071159
QHIB	71	SP131a	RefSeq	MRSP infected canine	New Zealand	2017	QHIB00000000	Nisa S et al 2019	30718644
QHIE	71	SP128a	RefSeq	MRSP infected canine	New Zealand	2017	QHIE00000000	Nisa S et al 2019	30718644
QHII	71	SP106a	RefSeq	MRSP infected canine	New Zealand	2016	QHII00000000	Nisa S et al 2019	30718644
QHIJ	71	SP105a	RefSeq	MRSP infected canine	New Zealand	2016	QHIJ00000000	Nisa S et al 2019	30718644
QHIO	71	SP86a	RefSeq	MRSP infected canine	New Zealand	2016	QHIO00000000	Nisa S et al 2019	30718644
QHIP	71	SP85a	RefSeq	MRSP infected canine	New Zealand	2016	QHIP00000000	Nisa S et al 2019	30718644
QHIT	71	SP35a	RefSeq	MRSP infected canine	New Zealand	2015	QHIT00000000	Nisa S et al 2019	30718644
QHIV	71	SP33a	RefSeq	MRSP infected canine	New Zealand	2015	QHIV00000000	Nisa S et al 2019	30718644
QHIZ	71	SP29a	RefSeq	MRSP infected canine	New Zealand	2015	QHIZ00000000	Nisa S et al 2019	30718644
QHJA	71	SP28a	RefSeq	MRSP infected canine	New Zealand	2014	QHJA00000000	Nisa S et al 2019	30718644
QHJB	71	SP27a	RefSeq	MRSP infected canine	New Zealand	2015	QHJB00000000	Nisa S et al 2019	30718644
ERR758366	71	SVA_MRSP_25130	SRA	MRSP, canine with clinical infection	Europe (Sweden)		ERR758366	Windahl et al 2016	27259821
ERR758380	71	SVA_MRSP_25131	SRA	MRSP, canine with clinical infection	Europe (Sweden)		ERR758380	Windahl et al 2016	27259821
ERR758381	71	SVA_MRSP_25136	SRA	MRSP, canine with clinical infection	Europe (Sweden)		ERR758381	Windahl et al 2016	27259821
ERR758382	71	SVA_MRSP_32123	SRA	MRSP, canine with clinical infection	Europe (Sweden)		ERR758382	Windahl et al 2016	27259821
ERR758383	71	SVA_MRSP_32569	SRA	MRSP, canine with clinical infection	Europe (Sweden)		ERR758383	Windahl et al 2016	27259821
ERR758384	71	SVA_MRSP_33004	SRA	MRSP, canine with clinical infection	Europe (Sweden)		ERR758384	Windahl et al 2016	27259821
ERR758385	71	SVA_MRSP_33008	SRA	MRSP, canine with clinical infection	Europe (Sweden)		ERR758385	Windahl et al 2016	27259821
ERR758386	71	SVA_MRSP_45655	SRA	MRSP, canine with clinical infection	Europe (Sweden)		ERR758386	Windahl et al 2016	27259821
ERR758387	71	SVA_MRSP_AB525	SRA	MRSP, canine with clinical infection	Europe (Sweden)		ERR758387	Windahl et al 2016	27259821
ERR758388	71	SVA_MRSP_AB557	SRA	MRSP, canine with clinical infection	Europe (Sweden)		ERR758388	Windahl et al 2016	27259821
ERR758389	71	SVA_MRSP_AB559	SRA	MRSP, canine with clinical infection	Europe (Sweden)		ERR758389	Windahl et al 2016	27259821
ERR758390	71	SVA_MRSP_AB560	SRA	MRSP, canine with clinical infection	Europe (Sweden)		ERR758390	Windahl et al 2016	27259821
ERR758391	71	SVA_MRSP_AB567	SRA	MRSP, canine with clinical infection	Europe (Sweden)		ERR758391	Windahl et al 2016	27259821
ERR758392	71	SVA_MRSP_AB587	SRA	MRSP, canine with clinical infection	Europe (Sweden)		ERR758392	Windahl et al 2016	27259821
ERR758393	71	SVA_MRSP_AB588	SRA	MRSP, canine with clinical infection	Europe (Sweden)		ERR758393	Windahl et al 2016	27259821
ERR758394	71	SVA_MRSP_AB616	SRA	MRSP, canine with clinical infection	Europe (Sweden)		ERR758394	Windahl et al 2016	27259821
ERR758395	71	SVA_MRSP_AB617	SRA	MRSP, canine with clinical infection	Europe (Sweden)		ERR758395	Windahl et al 2016	27259821
ERR758396	71	SVA_MRSP_AB619	SRA	MRSP, canine with clinical infection	Europe (Sweden)		ERR758396	Windahl et al 2016	27259821
ERR758397	71	SVA_MRSP_AB626	SRA	MRSP, canine with clinical infection	Europe (Sweden)		ERR758397	Windahl et al 2016	27259821
ERR758398	71	SVA_MRSP_AB728	SRA	MRSP, canine with clinical infection	Europe (Sweden)		ERR758398	Windahl et al 2016	27259821
ERR758399	71	SVA_MRSP_AB731	SRA	MRSP, canine with clinical infection	Europe (Sweden)		ERR758399	Windahl et al 2016	27259821
ERR758401	71	SVA_MRSP_AB766	SRA	MRSP, canine with clinical infection	Europe (Sweden)		ERR758401	Windahl et al 2016	27259821
ERR758402	71	SVA_MRSP_AB769	SRA	MRSP, canine with clinical infection	Europe (Sweden)		ERR758402	Windahl et al 2016	27259821
ERR758403	71	SVA_MRSP_AB789	SRA	MRSP, canine with clinical infection	Europe (Sweden)		ERR758403	Windahl et al 2016	27259821
CP032682	71	G3C4	RefSeq	Canine swab	Spain	2018	CP032682	Vines et al 2020	31896627
PHIB	71	651	RefSeq	clippers	USA	2015	PHIB00000000	Shah et al 2018	29650582
B24733	71	18-B24733	SRA	K9 abdominal swab	USA	04-05-2018	SRR10076079	Brooks et al 2020	32071159
K15_A5	71	15-B29911	SRA	K9 amputation site	USA	12-21-2015	SRR10076072	Brooks et al 2020	32071159
K10_G9	71	14-B13747	SRA	K9 sx swab	USA	10–02-2014	SRR10076046	Brooks et al 2020	32071159
K14_F9	71	15-B28096	SRA	K9 sx swab	USA	11-07-2015	SRR10076076	Brooks et al 2020	32071159
PHHW	71	335	RefSeq	leg edema	USA	2012	PHHW00000000	Shah et al 2018	29650582
PHHX	71	473	RefSeq	thoracic fluid	USA	2013	PHHX00000000	Shah et al 2018	29650582
PHID	71	476	RefSeq	thoracic fluid	USA	2013	PHID00000000	Shah et al 2018	29650582
PATRIC52	84	283734	PATRIC	Diseased (Pyoderma)	USA	2007-2016	283734	Little et al 2019	30918056
PATRIC7	84	283734	PATRIC	Diseased (Pyoderma)	USA	2007-2016	283734	Little et al 2019	30918056
PATRIC6	84	283734	PATRIC	Diseased (Surgical)	USA	2007-2016	283734	Little et al 2019	30918056
PATRIC26	84	283734	PATRIC	Diseased (Urine)	USA	2007-2016	283734	Little et al 2019	30918056
CP016072	84	NA45 (UWMNA45)	RefSeq	urine, canine infection	USA	2008	CP016072	Riley et al 2016	27795289
QHIH	84	SP111a	RefSeq	MRSP infected canine	New Zealand	2016	QHIH00000000	Nisa S et al 2019	30718644
QHIN	84	SP87a	RefSeq	MRSP infected canine	New Zealand	2016	QHIN00000000	Nisa S et al 2019	30718644
QHIR	84	SP83a	RefSeq	MRSP infected canine	New Zealand	2016	QHIR00000000	Nisa S et al 2019	30718644
PHIA	84	684	RefSeq	surgical plate	USA	2015	PHIA00000000	Shah et al 2018	29650582
SRR8062306	96	SPSE-18-VL-OH-WA-0002	SRA	Surgical site (vertebral canal) (Canis lupus familiaris)	USA:ID	2018-01	SRR8062306	Ceric et al 2019	31060608
SRR8176787	97	SPSE-18-VL-LA-KS-0016	SRA	Skin swab (Canis lupus familiaris)	USA:OH	2018-04-24	SRR8176787	Ceric et al 2019	31060608
MQNF	121	SL/154	RefSeq	canine ear swab	Asia (Sri Lanka)	March-2014	MQNF00000000	Duim et al 2018	29291997
SRR8360302	121	SPSE-18-VL-NY-GA-0015	SRA	Ear (Canis lupus familiaris)	USA:GA	2018-06-18	SRR8360302	Ceric et al 2019	31060608
SRR6424825	150	SPSE-17-VL-NY-GA-0003	SRA	Ear swab	USA:GA	2017	SRR6424825	Ceric et al 2019	31060608
PATRIC58	150	283734	PATRIC	Healthy	USA	2007-2016	283734	Little et al 2019	30918056
K14_H5	150	15-3353	SRA	K9 skin	USA	10-01-2015	SRR10076074	Brooks et al 2020	32071159
SRR8899776	150	SPSE-18-VL-NY-FL-0025	SRA	Skin (Canis lupus familiaris)	USA:FL	2018-07-10	SRR8899776	Ceric et al 2019	31060608
PATRIC32	150	283734	PATRIC	Diseased (Surgical)	USA	2007-2016	283734	Little et al 2019	30918056
PATRIC35	150	283734	PATRIC	Diseased (Surgical)	USA	2007-2016	283734	Little et al 2019	30918056
K13_E9	150	15-3089	SRA	K9 lick granuloma	USA	02-15-2015	SRR10076032	Brooks et al 2020	32071159
SRR9016902	155	SPSE-18-VL-NY-MS-0043	SRA	Ear (Canis lupus familaris)	USA:MS	2018-11-03	SRR9016902	Ceric et al 2019	31060608
SRR8864252	155	SPSE-18-VL-NY-GA-0019	SRA	Ear (Canis lupus familiaris)	USA:GA	2018-07-11	SRR8864252	Ceric et al 2019	31060608
PATRIC100	155	283734	PATRIC	Healthy	USA	2007-2016	283734	Little et al 2019	30918056
SRR8176632	155	SPSE-18-VL-LA-PA-Ryan-0013	SRA	Canine Skin (Canis lupus familiaris)	USA:PA	2018-04-02	SRR8176632	Ceric et al 2019	31060608
PATRIC146	155	283734	PATRIC	Diseased (Pyoderma)	USA	2007-2016	283734	Little et al 2019	30918056
SRR7788256	155	SPSE-18-VL-SD-MI-0001	SRA	Skin (Canis lupus familiaris)	USA:IL	2018-01-23	SRR7788256	Ceric et al 2019	31060608
SRR8815909	155	SPSE-18-VL-LA-PA-Ryan-0027	SRA	Skin (Canis lupus familiaris)	USA:PA	2018-07-02	SRR8815909	Ceric et al 2019	31060608
SRR8815923	155	SPSE-18-VL-LA-PA-Ryan-0031	SRA	Skin (Canis lupus familiaris)	USA:PA	2018-08-01	SRR8815923	Ceric et al 2019	31060608
PATRIC141	155	283734	PATRIC	Diseased (Surgical)	USA	2007-2016	283734	Little et al 2019	30918056
SRR7638089	155	SPSE-18-VL-LA-ND-0001	SRA	Canine eye (Canis lupis familiaris)	USA:ND	2018-01	SRR7638089	Ceric et al 2019	31060608
SRR8360143	155	SPSE-18-VL-NY-MS-0016	SRA	Mouth (Canis lupus familiaris)	USA:MS	2018-04-23	SRR8360143	Ceric et al 2019	31060608
SRR8146147	155	SPSE-18-VL-NY-MS-0001	SRA	Other (Canis)	USA:MS	2018-01-08	SRR8146147	Ceric et al 2019	31060608
SRR9029455	157	SPSE-18-VL-SD-NC-0041	SRA	Canine Skin (Canis lupus familiaris)	USA:NC	2018-11-01	SRR9029455	Ceric et al 2019	31060608
SRR8864266	157	SPSE-18-VL-NY-GA-0021	SRA	Skin (Canis lupus familiaris)	USA:GA	2018-08-28	SRR8864266	Ceric et al 2019	31060608
K16_D2	157	16-B22169	SRA	K9 paw	USA	02-27-2016	SRR10076067	Brooks et al 2020	32071159
PATRIC20	169	283734	PATRIC	Diseased (Surgical)	USA	2007-2016	283734	Little et al 2019	30918056
SRR7647893	181	SPSE-18-VL-LA-KY-0004	SRA	Ear (Canius lupus)	USA:KY	2018-02-12	SRR7647893	Ceric et al 2019	31060608
SRR8236070	181	SPSE-18-VL-SD-OK-0023	SRA	Ear Swab (Canine)	USA:OK	2018-06	SRR8236070	Ceric et al 2019	31060608
SRR8632535	181	SPSE-18-VL-LA-KS-0027	SRA	Canis lupus familiaris Nasal swab	USA:KS	2018-07-12	SRR8632535	Ceric et al 2019	31060608
SRR7079317	181	SPSE-17-VL-SD-MI-0025	SRA	Canine Skin (Canis lupus familiaris)	USA:MI	2017-07-21	SRR7079317	Ceric et al 2019	31060608
SRR8815962	181	SPSE-18-VL-SD-NC-0028	SRA	Canine Skin (Canis lupus familiaris)	USA:NC	2018-07-03	SRR8815962	Ceric et al 2019	31060608
SRR7765187	181	SPSE-18-VL-LA-TX-0004	SRA	Canine skin (Canius lupus)	USA:TX	2018-01	SRR7765187	Ceric et al 2019	31060608
SRR6424470	181	SPSE-17-VL-NY-MS-003	SRA	Canis lupus familiaris skin swab	USA:MS	2017-01-13	SRR6424470	Ceric et al 2019	31060608
K14_B3	181	15-36710	SRA	K9 skin	USA	07-31-2015	SRR10076031	Brooks et al 2020	32071159
K16_B2	181	16-31387	SRA	K9 skin swab	USA	02-18-2016	SRR10076069	Brooks et al 2020	32071159
K17_E3	181	16-34638	SRA	K9 skin swab	USA	05-27-2016	SRR10076063	Brooks et al 2020	32071159
K14_E8	181	15-38732	SRA	K9 skin wound	USA	10-02-2015	SRR10076078	Brooks et al 2020	32071159
SRR6214505	181	SPSE-17-VL-LA-KY-0008	SRA	skin	USA:KY	2017-02-09	SRR6214505	Ceric et al 2019	31060608
SRR8236062	181	SPSE-18-VL-SD-NC-0022	SRA	Skin (Canine)	USA:NC	2018-06-04	SRR8236062	Ceric et al 2019	31060608
SRR8146029	181	SPSE-18-VL-NY-MS-0012	SRA	Urine (Canis)	USA:MS	2018-03-20	SRR8146029	Ceric et al 2019	31060608
SRR6374204	181	SPSE-17-VL-LA-U-Penn-0006	SRA	Abdominal abcess (Canis lupus familiaris)	USA:PA	2017-05-30	SRR6374204	Ceric et al 2019	31060608
K16_E9	181	16-31973	SRA	K9 wound	USA	03-09-2016	SRR10076066	Brooks et al 2020	32071159
H45776	181	18-H45776A	SRA	K9 lesion	USA	05-14-2018	SRR10076068	Brooks et al 2020	32071159
Lesion	181	18-H45776B	SRA	K9 lesion	USA	05-14-2018	SRR10076045	Brooks et al 2020	32071159
SRR7788249	181	SPSE-18-VL-SD-OK-0001	SRA	Canine Lesion Swab (Canine)	USA:OK	2018-01	SRR7788249	Ceric et al 2019	31060608
SRR8236053	181	SPSE-18-VL-SD-OK-0024	SRA	Joint fluid (Canine)	USA:AR	2018-06	SRR8236053	Ceric et al 2019	31060608
K8_C6	181	14-43408	SRA	K9 incision swab	USA	01-01-2015	SRR10076048	Brooks et al 2020	32071159
SRR8236177	188	SPSE-18-VL-SD-IA-0022	SRA	Ear Swab (Canine)	USA:IA	2018-05-29	SRR8236177	Ceric et al 2019	31060608
SRR9029846	188	SPSE-18-VL-SD-OK-0044	SRA	Canine Urine (Canis lupus familiaris)	USA:OK	2018-11	SRR9029846	Ceric et al 2019	31060608
SRR8146152	188	SPSE-18-VL-NY-GAT-0004	SRA	Other (Canis)	USA:GA	2018-02-20	SRR8146152	Ceric et al 2019	31060608
SRR8360136	192	SPSE-18-VL-NY-MS-0023	SRA	Urine (Canis lupus familiaris)	USA:MS	2018-06-27	SRR8360136	Ceric et al 2019	31060608
K3_H7	192	12-41269	SRA	K9 wound	USA	07-31-2012	SRR10076054	Brooks et al 2020	32071159
SRR6311929	239	SPSE-17-VL-SD-OK-0014	SRA	CANINE NASAL SWAB-Canis lupus familiaris	USA:OK	2017-04	SRR6311929	Ceric et al 2019	31060608
SRR8815900	241	SPSE-18-VL-LA-KY-0031	SRA	Ear (Canis lupus familiaris)	USA:KY	2018-09-13	SRR8815900	Ceric et al 2019	31060608
SRR8062180	241	SPSE-18-VL-OH-ON-0005	SRA	Ulcer (Canis lupus familiaris)	Canada	2018	SRR8062180	Ceric et al 2019	31060608
PATRIC63	257	283734	PATRIC	Diseased (Pyoderma)	USA	2007-2016	283734	Little et al 2019	30918056
SRR8451763	257	SPSE-18-VL-NY-NJ-0003	SRA	Skin (Canis lupus familiaris)	USA:NJ	2018-04-02	SRR8451763	Ceric et al 2019	31060608
SRR8092757	258	41415	SRA	MRSP, skin/soft tissue canine infection	France	2015	SRR8092757	Bergot et al 2018	30619143
SRR8092758	258	33587	SRA	MRSP, skin/soft tissue canine infection	France	2013	SRR8092758	Bergot et al 2018	30619143
SRR8092774	258	44395	SRA	MRSP, skin/soft tissue canine infection	France	2016	SRR8092774	Bergot et al 2018	30619143
SRR8092775	258	42843	SRA	MRSP, skin/soft tissue canine infection	France	2016	SRR8092775	Bergot et al 2018	30619143
SRR8092776	258	44666	SRA	MRSP, skin/soft tissue canine infection	France	2016	SRR8092776	Bergot et al 2018	30619143
SRR8092777	258	44440	SRA	MRSP, skin/soft tissue canine infection	France	2016	SRR8092777	Bergot et al 2018	30619143
PEPH	258	210083003701-1	RefSeq	canine pyoderma swab	Europe (The Netherlands)	2010-08-30	PEPH00000000	Verstappen et al 2017; Wegener et al 2018	28859126; 30322524
PEPQ	258	212061102701-1	RefSeq	canine pyoderma swab	Europe (The Netherlands)	2012-06-11	PEPQ00000000	Verstappen et al 2017; Wegener et al 2018	28859126; 30322524
PEPS	258	212122401201-1	RefSeq	canine pyoderma swab	Europe (The Netherlands)	2012-12-24	PEPS00000000	Verstappen et al 2017; Wegener et al 2018	28859126; 30322524
PEPU	258	213012202401-1	RefSeq	canine pyoderma swab	Europe (The Netherlands)	2013-01-22	PEPU00000000	Verstappen et al 2017; Wegener et al 2018	28859126; 30322524
PEQB	258	213101103401-1	RefSeq	canine pyoderma swab	Europe (The Netherlands)	2013-10-11	PEQB00000000	Verstappen et al 2017; Wegener et al 2018	28859126; 30322524
PEPG	258	210081303901-1	RefSeq	canine wound swab	Europe (The Netherlands)	2010-08-13	PEPG00000000	Verstappen et al 2017; Wegener et al 2018	28859126; 30322524
QHIQ	258	SP84a	RefSeq	MRSP infected canine	New Zealand	2016	QHIQ00000000	Nisa S et al 2019	30718644
ERR144839	260	BNG1	SRA	clinical canine infection (skin)	Europe (UK)	2011	ERR144839	McCarthy et al 2015	25527273
PEPI	261	210101902302-1	RefSeq	canine otitis swab	Europe (The Netherlands)	2010-10-19	PEPI00000000	Verstappen et al 2017; Wegener et al 2018	28859126; 30322524
ERR144810	261	1726	SRA	clinical canine infection (ear)	Europe (UK)	2007	ERR144810	McCarthy et al 2015	25527273
PEOO	261	208090205001-1	RefSeq	canine pyoderma swab	Europe (The Netherlands)	2008-09-02	PEOO00000000	Verstappen et al 2017; Wegener et al 2018	28859126; 30322524
PEPZ	261	213062502301-1	RefSeq	canine pyoderma swab	Europe (The Netherlands)	2013-06-25	PEPZ00000000	Verstappen et al 2017; Wegener et al 2018	28859126; 30322524
SRR8397379	261	SPSE-18-VL-OH-IN-0021	SRA	skin swab (Canis lupus familiaris)	USA:IN	2018-06-05	SRR8397379	Ceric et al 2019	31060608
PEPD	261	209113002401-1	RefSeq	canine wound swab	Europe (The Netherlands)	2009-11-30	PEPD00000000	Verstappen et al 2017; Wegener et al 2018	28859126; 30322524
K9_G4	261	14-35974	SRA	K9 TPLO	USA	05-20-2014	SRR10076047	Brooks et al 2020	32071159
PEOM	265	208082101701-1	RefSeq	canine otitis swab	Europe (The Netherlands)	2008-08-21	PEOM00000000	Verstappen et al 2017; Wegener et al 2018	28859126; 30322524
PEQC	265	213101701201-2	RefSeq	canine wound swab	Europe (The Netherlands)	2013-10-17	PEQC00000000	Verstappen et al 2017; Wegener et al 2018	28859126; 30322524
PEPX	277	213032704301-1	RefSeq	canine otitis swab	Europe (The Netherlands)	2013-03-07	PEPX00000000	Verstappen et al 2017; Wegener et al 2018	28859126; 30322524
QHIU	277	SP34a	RefSeq	MRSP infected canine	New Zealand	2014	QHIU00000000	Nisa S et al 2019	30718644
MQNG	282	SL/164	RefSeq	canine skin swab	Asia (Sri Lanka)	March-2014	MQNG00000000	Duim et al 2018	29291997
MQNE	282	SL/152	RefSeq	canine skin swab	Asia (Sri Lanka)	March-2014	MQNE00000000	Duim et al 2018	29291997
SRR6742563	282	SPSE-17-VL-OH-ON-0034	SRA	Skin (Canis lupus familiaris)	Canada	2017	SRR6742563	Ceric et al 2019	31060608
RJRN	283	MAD627	RefSeq	canine wound swab	Australia	2007	RJRN00000000	Jones et al	Jones et al, Unpublished
SRR5928324	298	SPSE-17-VL-OH-WA-0003	SRA	skin	USA	2017-02	SRR5928324	Ceric et al 2019	31060608
SRR8176764	301	SPSE-18-VL-LA-KS-0023	SRA	Skin swab (Canis lupus familiaris)	USA:KS	2018-06-09	SRR8176764	Ceric et al 2019	31060608
PATRIC143	303	283734	PATRIC	Diseased (Urine)	USA	2007-2016	283734	Little et al 2019	30918056
SRR8206962	307	SPSE-18-VL-LA-PA-Ryan-0018	SRA	Skin (Canis lupus familiaris)	USA:PA	2018-05-01	SRR8206962	Ceric et al 2019	31060608
PEPN	307	212030604001-1	RefSeq	canine wound swab	Europe (The Netherlands)	2012-03-06	PEPN00000000	Verstappen et al 2017; Wegener et al 2018	28859126; 30322524
NC_014925	308	HKU10-03	RefSeq	skin swab from dog with canine pyoderma	Asia (Hong Kong)	NA	NC_014925	Tse et al 2011	21278300
SRR8236040	311	SPSE-18-VL-SD-NC-0016	SRA	Skin (Canine)	USA:NC	2018-04-04	SRR8236040	Ceric et al 2019	31060608
PEQA	312	213092504301-1	RefSeq	canine wound swab	Europe (The Netherlands)	2013-09-25	PEQA00000000	Verstappen et al 2017; Wegener et al 2018	28859126; 30322524
PEPB	334	209080503802-1	RefSeq	canine pyoderma swab	Europe (The Netherlands)	2009-08-05	PEPB00000000	Verstappen et al 2017; Wegener et al 2018	28859126; 30322524
PEPJ	336	210102003501-1	RefSeq	canine pyoderma swab	Europe (The Netherlands)	2010-10-20	PEPJ00000000	Verstappen et al 2017; Wegener et al 2018	28859126; 30322524
PEPV	342	213012301501-1	RefSeq	canine wound swab	Europe (The Netherlands)	2013-01-23	PEPV00000000	Verstappen et al 2017; Wegener et al 2018	28859126; 30322524
PEPY	346	213041503101-1	RefSeq	canine otitis swab	Europe (The Netherlands)	2013-04-15	PEPY00000000	Verstappen et al 2017; Wegener et al 2018	28859126; 30322524
PEPO	350	212030802401-1	RefSeq	canine pyoderma swab	Europe (The Netherlands)	2012-03-08	PEPO00000000	Verstappen et al 2017; Wegener et al 2018	28859126; 30322524
PEPR	350	212112902001-1	RefSeq	canine wound swab	Europe (The Netherlands)	2012-11-29	PEPR00000000	Verstappen et al 2017; Wegener et al 2018	28859126; 30322524
SRR9200333	373	SPSE-18-VL-NY-GA-0022	SRA	Other (Canis lupus familiaris)	USA:GA	2018-11-08	SRR9200333	Ceric et al 2019	31060608
MQMO	429	SL/066	RefSeq	Canine ear swab	Asia (Sri Lanka)	March-2014	MQMO00000000	Duim et al 2018	29291997
SRR6374206	481	SPSE-17-VL-LA-ND-0004	SRA	Canine skin (Canis lupus familiaris)	USA:ND	2017-04	SRR6374206	Ceric et al 2019	31060608
SRR9028901	482	SPSE-18-VL-SD-MI-0037	SRA	Canine Urine (Canis lupus familiaris)	USA:MI	2018-10-11	SRR9028901	Ceric et al 2019	31060608
MLGE	494	LMG 22219	RefSeq	Feline lung tissue	Europe (Belgium)	1999	MLGE00000000	Abouelkhair et al 2017	28209834
QQPJ	496	ST496-6	RefSeq	canine nares carriage	Australia	2017	QQPJ00000000	Worthing et al 2018b	30173756
SRR8092767	496	44194	SRA	MRSP, skin/soft tissue canine infection	France	2016	SRR8092767	Bergot et al 2018	30619143
SRR8092768	496	44212	SRA	MRSP, skin/soft tissue canine infection	France	2016	SRR8092768	Bergot et al 2018	30619143
SRR8092769	496	44396	SRA	MRSP, skin/soft tissue canine infection	France	2016	SRR8092769	Bergot et al 2018	30619143
SRR8092770	496	42001	SRA	MRSP, skin/soft tissue canine infection	France	2015	SRR8092770	Bergot et al 2018	30619143
SRR8092771	496	41989	SRA	MRSP, skin/soft tissue canine infection	France	2015	SRR8092771	Bergot et al 2018	30619143
SRR8092772	496	42779	SRA	MRSP, skin/soft tissue canine infection	France	2015	SRR8092772	Bergot et al 2018	30619143
SRR8092773	496	42749	SRA	MRSP, skin/soft tissue canine infection	France	2015	SRR8092773	Bergot et al 2018	30619143
SRR8092778	496	43000	SRA	MRSP, skin/soft tissue canine infection	France	2016	SRR8092778	Bergot et al 2018	30619143
SRR8092779	496	42780	SRA	MRSP, skin/soft tissue canine infection	France	2015	SRR8092779	Bergot et al 2018	30619143
SRR8815957	496	SPSE-18-VL-SD-MI-0028	SRA	Canine Skin (Canis lupus familiaris)	USA:MI	2018-07-03	SRR8815957	Ceric et al 2019	31060608
SRR6814849	496	SPSE-17-VL-LA-TX-0029	SRA	Canine skin (Canis lupus)	USA:TX	2017-08	SRR6814849	Ceric et al 2019	31060608
SRR7638094	496	SPSE-18-VL-LA-TX-0001	SRA	Canine skin (Canius lupus)	USA:TX	2018-01	SRR7638094	Ceric et al 2019	31060608
SRR9029852	496	SPSE-18-VL-SD-OK-0048	SRA	Canine Skin Swab (Canis lupus familiaris)	USA:OK	2018-12	SRR9029852	Ceric et al 2019	31060608
SRR8632711	496	SPSE-18-VL-LA-TX-0028	SRA	canis lupus familiaris Canine skin	USA:TX	2018-07	SRR8632711	Ceric et al 2019	31060608
SRR7239309	496	SPSE-17-VL-LA-PA-Ryan-0030	SRA	Skin (Canis lupus familiaris)	USA:PA	2017-12-01	SRR7239309	Ceric et al 2019	31060608
SRR8451759	496	SPSE-18-VL-NY-NJ-0006	SRA	Skin (Canis lupus familiaris)	USA:NJ	2018-05-18	SRR8451759	Ceric et al 2019	31060608
QHIA	496	SP132a	RefSeq	MRSP infected canine	New Zealand	2017	QHIA00000000	Nisa S et al 2019	30718644
QHIC	496	SP130a	RefSeq	MRSP infected canine	New Zealand	2016	QHIC00000000	Nisa S et al 2019	30718644
QHIW	496	SP32b	RefSeq	MRSP infected canine	New Zealand	2015	QHIW00000000	Nisa S et al 2019	30718644
QHIX	496	SP31a	RefSeq	MRSP infected canine	New Zealand	2016	QHIX00000000	Nisa S et al 2019	30718644
QHIY	496	SP30a	RefSeq	MRSP infected canine	New Zealand	2015	QHIY00000000	Nisa S et al 2019	30718644
PATRIC55	497	283734	PATRIC	Diseased (Urine)	USA	2007-2016	283734	Little et al 2019	30918056
QHIK	498	SP103a	RefSeq	MRSP infected canine	New Zealand	2016	QHIK00000000	Nisa S et al 2019	30718644
K10_E8	527	14-39020	SRA	K9 skin swab	USA	08-22-2014	SRR10076057	Brooks et al 2020	32071159
PATRIC89	531	283734	PATRIC	Healthy	USA	2007-2016	283734	Little et al 2019	30918056
SRR8206956	551	SPSE-18-VL-LA-PA-Ryan-0021	SRA	Skin (Canis lupus familiaris)	USA:IL	2018-06-01	SRR8206956	Ceric et al 2019	31060608
SRR8864267	551	SPSE-18-VL-NY-GA-0020	SRA	Skin (Canis lupus familiaris)	USA:GA	2018-08-09	SRR8864267	Ceric et al 2019	31060608
TA48227	551	18-H48227	SRA	K9 surgical site	USA	07-13-2018	SRR10076036	Brooks et al 2020	32071159
PATRIC109	578	283734	PATRIC	Diseased (Surgical)	USA	2007-2016	283734	Little et al 2019	30918056
SRR8815942	600	SPSE-18-VL-SD-MI-0031	SRA	Canine Uterius (Canis lupus familiaris)	USA:MI	2018-08-16	SRR8815942	Ceric et al 2019	31060608
SRR8632528	610	SPSE-18-VL-LA-KY-0019	SRA	Canis lupus familiaris, Ear	USA:KY	2018-06-13	SRR8632528	Ceric et al 2019	31060608
K21_G6	647	17-34192	SRA	K9 wound	USA	04-26-2017	SRR10076056	Brooks et al 2020	32071159
SRR7638090	705	SPSE-18-VL-LA-PA-Ryan-0001	SRA	Abcess (Canis lupus familiaris)	USA:PA	2018-01-02	SRR7638090	Ceric et al 2019	31060608
PATRIC95	718	283734	PATRIC	Diseased (Urine)	USA	2007-2016	283734	Little et al 2019	30918056
K17_A4	749	16-33807	SRA	K9 abscess	USA	05-05-2016	SRR10076065	Brooks et al 2020	32071159
K19_H5	749	17-31212	SRA	K9 wound	USA	02-06-2017	SRR10076062	Brooks et al 2020	32071159
QHIF	749	SP127a	RefSeq	MRSP infected canine	New Zealand	2016	QHIF00000000	Nisa S et al 2019	30718644
QHIG	749	SP126a	RefSeq	MRSP infected canine	New Zealand	2016	QHIG00000000	Nisa S et al 2019	30718644
PATRIC16	752	283734	PATRIC	Diseased (Surgical)	USA	2007-2016	283734	Little et al 2019	30918056
PATRIC14	754	283734	PATRIC	Diseased (Surgical)	USA	2007-2016	283734	Little et al 2019	30918056
PATRIC104	755	283734	PATRIC	Diseased (Surgical)	USA	2007-2016	283734	Little et al 2019	30918056
PATRIC28	755	283734	PATRIC	Diseased (Urine)	USA	2007-2016	283734	Little et al 2019	30918056
SRR7276444	757	SPSE-17-VL-SD-OK-0046	SRA	CANINE URINE (VOIDED) (Canis lupus familiaris)	USA:OK	2017-12	SRR7276444	Ceric et al 2019	31060608
SRR8864015	757	SPSE-18-VL-NY-GA-0018	SRA	Other (Canis lupus familiaris)	USA:GA	2018-07-09	SRR8864015	Ceric et al 2019	31060608
PATRIC40	758	283734	PATRIC	Diseased (Pyoderma)	USA	2007-2016	283734	Little et al 2019	30918056
PATRIC79	759	283734	PATRIC	Healthy	USA	2007-2016	283734	Little et al 2019	30918056
PATRIC123	760	283734	PATRIC	Diseased (Urine)	USA	2007-2016	283734	Little et al 2019	30918056
PATRIC135	762	283734	PATRIC	Diseased (Pyoderma)	USA	2007-2016	283734	Little et al 2019	30918056
K21_G1	762	17-23129	SRA	K9 drain tract	USA	04-28-2017	SRR10076058	Brooks et al 2020	32071159
PATRIC127	767	283734	PATRIC	Diseased (Pyoderma)	USA	2007-2016	283734	Little et al 2019	30918056
PATRIC113	768	283734	PATRIC	Diseased (Pyoderma)	USA	2007-2016	283734	Little et al 2019	30918056
PATRIC12	769	283734	PATRIC	Diseased (Surgical)	USA	2007-2016	283734	Little et al 2019	30918056
PATRIC82	771	283734	PATRIC	Diseased (Urine)	USA	2007-2016	283734	Little et al 2019	30918056
PATRIC64	801	283734	PATRIC	Diseased (Surgical)	USA	2007-2016	283734	Little et al 2019	30918056
PATRIC70	802	283734	PATRIC	Diseased (Pyoderma)	USA	2007-2016	283734	Little et al 2019	30918056
PATRIC107	804	283734	PATRIC	Healthy	USA	2007-2016	283734	Little et al 2019	30918056
PATRIC94	804	283734	PATRIC	Healthy	USA	2007-2016	283734	Little et al 2019	30918056
PATRIC15	806	283734	PATRIC	Diseased (Surgical)	USA	2007-2016	283734	Little et al 2019	30918056
PATRIC3	808	283734	PATRIC	Diseased (Urine)	USA	2007-2016	283734	Little et al 2019	30918056
PATRIC118	811	283734	PATRIC	Diseased (Urine)	USA	2007-2016	283734	Little et al 2019	30918056
PATRIC99	811	283734	PATRIC	Diseased (Urine)	USA	2007-2016	283734	Little et al 2019	30918056
PATRIC136	812	283734	PATRIC	Healthy	USA	2007-2016	283734	Little et al 2019	30918056
SEZZ	815	46_57	RefSeq	canine blood (bacteremia)	USA	2013	SEZZ00000000	Little et al 2019	31296692
PATRIC131	816	283734	PATRIC	Diseased (Surgical)	USA	2007-2016	283734	Little et al 2019	30918056
PATRIC90	817	283734	PATRIC	Healthy	USA	2007-2016	283734	Little et al 2019	30918056
PATRIC68	819	283734	PATRIC	Diseased (Surgical)	USA	2007-2016	283734	Little et al 2019	30918056
PATRIC81	820	283734	PATRIC	Healthy	USA	2007-2016	283734	Little et al 2019	30918056
PATRIC96	820	283734	PATRIC	Healthy	USA	2007-2016	283734	Little et al 2019	30918056
SRR7765202	820	SPSE-18-VL-LA-KS-0006	SRA	Skin (Canis lupus familiaris)	USA:KS	2018-02-12	SRR7765202	Ceric et al 2019	31060608
PATRIC76	822	283734	PATRIC	Healthy	USA	2007-2016	283734	Little et al 2019	30918056
SRR8945343	822	SPSE-18-VL-OH-WA-0026	SRA	Urine (Canis lupus)	USA:WA	2018-09	SRR8945343	Ceric et al 2019	31060608
SRR9029849	822	SPSE-18-VL-SD-IA-0040	SRA	Canine Lesion (Canis lupis familiaris)	USA:IA	2018-09-27	SRR9029849	Ceric et al 2019	31060608
PATRIC43	823	283734	PATRIC	Diseased (Urine)	USA	2007-2016	283734	Little et al 2019	30918056
SEZX	824	53_58	RefSeq	human blood (bacteremia)	USA	2015	SEZX00000000	Little et al 2019	31296692
PATRIC11	826	283734	PATRIC	Diseased (Surgical)	USA	2007-2016	283734	Little et al 2019	30918056
PATRIC112	827	283734	PATRIC	Diseased (Pyoderma)	USA	2007-2016	283734	Little et al 2019	30918056
PATRIC60	829	283734	PATRIC	Healthy	USA	2007-2016	283734	Little et al 2019	30918056
PATRIC53	831	283734	PATRIC	Healthy	USA	2007-2016	283734	Little et al 2019	30918056
PATRIC72	832	283734	PATRIC	Healthy	USA	2007-2016	283734	Little et al 2019	30918056
PATRIC106	833	283734	PATRIC	Diseased (Pyoderma)	USA	2007-2016	283734	Little et al 2019	30918056
PATRIC65	835	283734	PATRIC	Diseased (Surgical)	USA	2007-2016	283734	Little et al 2019	30918056
PATRIC85	836	283734	PATRIC	Healthy	USA	2007-2016	283734	Little et al 2019	30918056
PATRIC92	836	283734	PATRIC	Healthy	USA	2007-2016	283734	Little et al 2019	30918056
PATRIC46	837	283734	PATRIC	Healthy	USA	2007-2016	283734	Little et al 2019	30918056
PATRIC84	838	283734	PATRIC	Healthy	USA	2007-2016	283734	Little et al 2019	30918056
PATRIC116	839	283734	PATRIC	Diseased (Urine)	USA	2007-2016	283734	Little et al 2019	30918056
PATRIC66	840	283734	PATRIC	Healthy	USA	2007-2016	283734	Little et al 2019	30918056
PATRIC61	841	283734	PATRIC	Diseased (Pyoderma)	USA	2007-2016	283734	Little et al 2019	30918056
PATRIC132	843	283734	PATRIC	Diseased (Urine)	USA	2007-2016	283734	Little et al 2019	30918056
PATRIC110	844	283734	PATRIC	Healthy	USA	2007-2016	283734	Little et al 2019	30918056
PATRIC129	845	283734	PATRIC	Diseased (Pyoderma)	USA	2007-2016	283734	Little et al 2019	30918056
PATRIC13	846	283734	PATRIC	Diseased (Surgical)	USA	2007-2016	283734	Little et al 2019	30918056
PATRIC130	847	283734	PATRIC	Healthy	USA	2007-2016	283734	Little et al 2019	30918056
PATRIC93	849	283734	PATRIC	Diseased (Pyoderma)	USA	2007-2016	283734	Little et al 2019	30918056
PATRIC114	850	283734	PATRIC	Diseased (Pyoderma)	USA	2007-2016	283734	Little et al 2019	30918056
PATRIC134	851	283734	PATRIC	Healthy	USA	2007-2016	283734	Little et al 2019	30918056
PATRIC83	852	283734	PATRIC	Healthy	USA	2007-2016	283734	Little et al 2019	30918056
PATRIC80	853	283734	PATRIC	Healthy	USA	2007-2016	283734	Little et al 2019	30918056
CP035743	856	49_44	RefSeq	canine blood (bacteremia)	USA	2014	CP035743	Little et al 2019	31296692
PATRIC91	858	283734	PATRIC	Diseased (Pyoderma)	USA	2007-2016	283734	Little et al 2019	30918056
PATRIC128	859	283734	PATRIC	Diseased (Pyoderma)	USA	2007-2016	283734	Little et al 2019	30918056
PATRIC51	861	283734	PATRIC	Diseased (Pyoderma)	USA	2007-2016	283734	Little et al 2019	30918056
PATRIC148	862	283734	PATRIC	Diseased (Pyoderma)	USA	2007-2016	283734	Little et al 2019	30918056
PATRIC77	863	283734	PATRIC	Healthy	USA	2007-2016	283734	Little et al 2019	30918056
CP035742	865	51_92	RefSeq	canine blood (bacteremia)	USA	2014	CP035742	Little et al 2019	31296692
PATRIC74	866	283734	PATRIC	Diseased (Urine)	USA	2007-2016	283734	Little et al 2019	30918056
PATRIC117	870	283734	PATRIC	Healthy	USA	2007-2016	283734	Little et al 2019	30918056
PATRIC75	873	283734	PATRIC	Diseased (Surgical)	USA	2007-2016	283734	Little et al 2019	30918056
PATRIC47	875	283734	PATRIC	Diseased (Surgical)	USA	2007-2016	283734	Little et al 2019	30918056
PATRIC122	876	283734	PATRIC	Healthy	USA	2007-2016	283734	Little et al 2019	30918056
PATRIC45	877	283734	PATRIC	Diseased (Pyoderma)	USA	2007-2016	283734	Little et al 2019	30918056
PATRIC49	877	283734	PATRIC	Diseased (Pyoderma)	USA	2007-2016	283734	Little et al 2019	30918056
SEZW	878	53_63	RefSeq	human blood (bacteremia)	USA	2015	SEZW00000000	Little et al 2019	31296692
CP035741	879	53_60	RefSeq	human blood (bacteremia)	USA	2015	CP035741	Little et al 2019	31296692
PATRIC39	880	283734	PATRIC	Diseased (Surgical)	USA	2007-2016	283734	Little et al 2019	30918056
PATRIC102	883	283734	PATRIC	Healthy	USA	2007-2016	283734	Little et al 2019	30918056
PATRIC120	884	283734	PATRIC	Diseased (Urine)	USA	2007-2016	283734	Little et al 2019	30918056
PJUR	888	113N	RefSeq	nasal swab from healthy carrier	Africa (Botswana)	2015	PJUR00000000	Abouelkhair et al 2018	29519848
PJUQ	889	114N	RefSeq	nasal swab from healthy carrier	Africa (Botswana)	2015	PJUQ00000000	Abouelkhair et al 2018	29519848
PATRIC2	891	283734	PATRIC	Diseased (Surgical)	USA	2007-2016	283734	Little et al 2019	30918056
PATRIC10	892	283734	PATRIC	Diseased (Surgical)	USA	2007-2016	283734	Little et al 2019	30918056
PATRIC17	893	283734	PATRIC	Diseased (Urine)	USA	2007-2016	283734	Little et al 2019	30918056
PATRIC18	894	283734	PATRIC	Diseased (Urine)	USA	2007-2016	283734	Little et al 2019	30918056
PATRIC25	895	283734	PATRIC	Diseased (Surgical)	USA	2007-2016	283734	Little et al 2019	30918056
PATRIC29	896	283734	PATRIC	Diseased (Urine)	USA	2007-2016	283734	Little et al 2019	30918056
PATRIC33	897	283734	PATRIC	Diseased (Urine)	USA	2007-2016	283734	Little et al 2019	30918056
PATRIC37	898	283734	PATRIC	Diseased (Surgical)	USA	2007-2016	283734	Little et al 2019	30918056
PATRIC41	899	283734	PATRIC	Diseased (Urine)	USA	2007-2016	283734	Little et al 2019	30918056
PATRIC56	900	283734	PATRIC	Diseased (Urine)	USA	2007-2016	283734	Little et al 2019	30918056
PATRIC57	901	283734	PATRIC	Diseased (Pyoderma)	USA	2007-2016	283734	Little et al 2019	30918056
PATRIC59	902	283734	PATRIC	Healthy	USA	2007-2016	283734	Little et al 2019	30918056
PATRIC67	903	283734	PATRIC	Diseased (Urine)	USA	2007-2016	283734	Little et al 2019	30918056
PATRIC73	904	283734	PATRIC	Diseased (Urine)	USA	2007-2016	283734	Little et al 2019	30918056
PATRIC87	905	283734	PATRIC	Diseased (Urine)	USA	2007-2016	283734	Little et al 2019	30918056
PATRIC88	906	283734	PATRIC	Healthy	USA	2007-2016	283734	Little et al 2019	30918056
PATRIC101	908	283734	PATRIC	Diseased (Urine)	USA	2007-2016	283734	Little et al 2019	30918056
PATRIC103	909	283734	PATRIC	Diseased (Pyoderma)	USA	2007-2016	283734	Little et al 2019	30918056
PATRIC115	910	283734	PATRIC	Healthy	USA	2007-2016	283734	Little et al 2019	30918056
PATRIC119	911	283734	PATRIC	Healthy	USA	2007-2016	283734	Little et al 2019	30918056
SRR8360300	912	SPSE-18-VL-NY-GA-0011	SRA	Skin (Canis lupus familiaris)	USA:GA	2018-04-30	SRR8360300	Ceric et al 2019	31060608
SRR6814921	916	SPSE-17-VL-LA-U-Penn-0019	SRA	Skin (Canis lupus familiaris)	USA:FL	2017-08-30	SRR6814921	Ceric et al 2019	31060608
SRR8815940	917	SPSE-18-VL-SD-OK-0025	SRA	Canine Ear Swab (Canis lupus familiaris)	USA:OK	2018-07	SRR8815940	Ceric et al 2019	31060608
PATRIC147	917	283734	PATRIC	Diseased (Pyoderma)	USA	2007-2016	283734	Little et al 2019	30918056
SRR6814918	923	SPSE-17-VL-LA-ND-0022	SRA	dog ear (Canis lupus familiaris)	USA:ND	2017-07	SRR6814918	Ceric et al 2019	31060608
SRR9029553	923	SPSE-18-VL-SD-IA-0038	SRA	Canine Skin (Canis lupis familiaris)	USA:IA	2018-09-25	SRR9029553	Ceric et al 2019	31060608
PATRIC111	923	283734	PATRIC	Diseased (Urine)	USA	2007-2016	283734	Little et al 2019	30918056
SRR8815917	923	SPSE-18-VL-LA-ND-0033	SRA	Urine (Canis lupus familiaris)	USA:MN	2018-09-06	SRR8815917	Ceric et al 2019	31060608
SRR8236043	923	SPSE-18-VL-SD-MI-0017	SRA	Abscess (Canis lupus familiaris)	USA:MI	2018-04-24	SRR8236043	Ceric et al 2019	31060608
Abcess	923	18-B27335 (Abscess)	SRA	K9 abscess	USA	05-14-2018	SRR10076080	Brooks et al 2020	32071159
SRR8360135	923	SPSE-18-VL-NY-MS-0019	SRA	tissue and/or biological fluid (Canis lupus familiaris)	USA:MS	2018-05-16	SRR8360135	Ceric et al 2019	31060608
SRR8815904	923	SPSE-18-VL-SD-IA-0029	SRA	Canine Corneal Swab (Canis lupis familiaris)	USA:IA	2018-08-03	SRR8815904	Ceric et al 2019	31060608
PRDQ	924	424	RefSeq	wound swab	USA	2012	PRDQ00000000	Shah et al 2018	29650582
PRDP	930	1019	RefSeq	abcess fluid	USA	2017	PRDP00000000	Shah et al 2018	29650582
SRR8207014	978	SPSE-18-VL-LA-KS-0019	SRA	Urine (Canis lupus familiaris)	USA:KS	2018-05-01	SRR8207014	Ceric et al 2019	31060608
JTKP	990	9841998-1	RefSeq	cat skin	Europe (Denmark)	1998	JTKP00000000	de Vries et al 2016	27199912
JTKQ	990	9841787-1	RefSeq	dog skin	Europe (Denmark)	1998	JTKQ00000000	de Vries et al 2016	27199912
CP035740	1045	53_88	RefSeq	human blood (bacteremia)	USA	2015	CP035740	Little et al 2019	31296692
SRR8815921	1049	SPSE-18-VL-SD-NC-0029	SRA	Canine Skin (Canis lupus familiaris)	USA:NC	2018-08-01	SRR8815921	Ceric et al 2019	31060608
TA34618	1049	18-34618	SRA	K9 skin swab	USA	04-22-2018	SRR10076038	Brooks et al 2020	32071159
TA34619	1049	18-34619	SRA	K9 skin swab	USA	04-23-2018	SRR10076037	Brooks et al 2020	32071159
SRR8062145	1049	SPSE-18-VL-OH-IN-0003	SRA	skin swab (Canis familiaris)	USA:IN	2018-01-15	SRR8062145	Ceric et al 2019	31060608
K20_A4	1049	17-B22336	SRA	K9 abscess	USA	02-24-2017	SRR10076061	Brooks et al 2020	32071159
K13_E2	1049	15-B18384	SRA	K9 wound	USA	02-25-2015	SRR10076034	Brooks et al 2020	32071159
K17_A6	1049	16-B25196	SRA	K9 tail wound	USA	05-05-2016	SRR10076064	Brooks et al 2020	32071159
K14_F8	1049	15-B28539	SRA	K9 sx swab	USA	11-20-2015	SRR10076077	Brooks et al 2020	32071159
QGPO	1050	MAD568	RefSeq	canine wound	Grenada	2017	QGPO00000000	Jones et al	Jones et al, Unpublished
SRR7788258	1055	SPSE-18-VL-SD-OK-0003	SRA	Canine Draining Tract Swab (Canine)	USA:OK	2018-01	SRR7788258	Ceric et al 2019	31060608
SRR7765206	1060	SPSE-18-VL-LA-PA-Ryan-0006	SRA	Skin (Canis lupus familiaris)	USA:IL	2018-02-01	SRR7765206	Ceric et al 2019	31060608
SRR6742584	1088	SPSE-17-VL-OH-WA-0022	SRA	biological fluid and/or tissue (Canis lupus)	USA:WA	2017-08	SRR6742584	Ceric et al 2019	31060608
QHID	1171	SP129a	RefSeq	MRSP infected canine	New Zealand	2016	QHID00000000	Nisa S et al 2019	30718644
QHIS	1172	SP53a	RefSeq	MRSP infected canine	New Zealand	2016	QHIS00000000	Nisa S et al 2019	30718644
QHIM	1173	SP101a	RefSeq	MRSP infected canine	New Zealand	2016	QHIM00000000	Nisa S et al 2019	30718644
SRR6118665	1176	SPSE-17-VL-NY-MS-0016	SRA	canine, abscess swab	USA:MS	2017-04-21	SRR6118665	Ceric et al 2019	31060608
SRR6160722	1177	SPSE-17-VL-OH-WA-0013	SRA	Canis lupus - Pustule	USA:ID	2017-06	SRR6160722	Ceric et al 2019	31060608
SRR6214465	1178	SPSE-17-VL-LA-ND-0002	SRA	canine skin lesion	USA:ND	2017-01	SRR6214465	Ceric et al 2019	31060608
SRR6312205	1179	SPSE-17-VL-SD-OK-0019	SRA	CANINE SKIN-Canis lupus familiaris	USA:OK	2017-05	SRR6312205	Ceric et al 2019	31060608
SRR6424306	1180	SPSE-17-VL-NY-FL-0012	SRA	Canis lupus familiaris Brain	USA:FL	2017-03-29	SRR6424306	Ceric et al 2019	31060608
SRR6795890	1181	SPSE-17-VL-NY-MS-0031	SRA	canine, skin swab	USA:MS	2017-08-23	SRR6795890	Ceric et al 2019	31060608
SRR5928603	1211	SPSE-17-VL-OH-IN-PU-0006	SRA	urine	USA	2017-02-02	SRR5928603	Ceric et al 2019	31060608
SRR6118626	1212	SPSE-17-VL-NY-GA-0011	SRA	CANIS EAR SWAB	USA:GA	2017-04-19	SRR6118626	Ceric et al 2019	31060608
SRR6118627	1213	SPSE-17-VL-NY-FL-0013	SRA	Canis lupus familiaris Wound	USA:FL	2017-06-20	SRR6118627	Ceric et al 2019	31060608
SRR8062147	1215	SPSE-18-VL-OH-GA-0002	SRA	Skin (Canis lupus familiaris)	USA:GA	2018-01-11	SRR8062147	Ceric et al 2019	31060608
SRR6160723	1215	SPSE-17-VL-OH-ON-0013	SRA	Canis lupus familiaris - wound	Canada	2017	SRR6160723	Ceric et al 2019	31060608
SRR6214501	1216	SPSE-17-VL-LA-TX-0011	SRA	canis rufus wound tissue	USA:TX	2017-03	SRR6214501	Ceric et al 2019	31060608
SRR6311178	1217	SPSE-17-VL-SD-NC-0010	SRA	Canine Skin-Canis lupus familiaris	USA:NC	2017-03-09	SRR6311178	Ceric et al 2019	31060608
SRR6312081	1218	SPSE-17-VL-SD-IA-0018	SRA	Canine Ear Swabs-Canis lupus familiaris	USA:IA	2017-04-27	SRR6312081	Ceric et al 2019	31060608
SRR6312082	1219	SPSE-17-VL-SD-MI-0020	SRA	Canine skin-Canis lupus familiaris	USA:MI	2017-06-05	SRR6312082	Ceric et al 2019	31060608
SRR6312088	1220	SPSE-17-VL-SD-NC-0020	SRA	Canine Draining Tract -Canis lupus familiaris	USA:NC	2017-05-06	SRR6312088	Ceric et al 2019	31060608
SRR6312212	1221	SPSE-17-VL-SD-MI-0001	SRA	Canine Ear-Canis lupus familiaris	USA:MI	2017-01-10	SRR6312212	Ceric et al 2019	31060608
SRR6312289	1222	SPSE-17-VL-SD-IA-0004	SRA	biological tissue and/or fluid -Canis lupus familiaris	USA:IA	2017-02	SRR6312289	Ceric et al 2019	31060608
SRR6374214	1223	SPSE-17-VL-LA-TX-0023	SRA	Canine Skin Crusting lesion (Canis lupus familiaris)	USA:TX	2017-06	SRR6374214	Ceric et al 2019	31060608
SRR6742561	1224	SPSE-17-VL-OH-IN-PU-0034	SRA	feces (Canis familiaris )	USA:IN	2017-09-12	SRR6742561	Ceric et al 2019	31060608
SRR6742574	1225	SPSE-17-VL-OH-GA-0036	SRA	Skin (Canis lupus)	USA:GA	2017-09-08	SRR6742574	Ceric et al 2019	31060608
SRR6795845	1226	SPSE-17-VL-NY-NJ-0006	SRA	Canis familiaris, lung	USA:NJ	2017-07-31	SRR6795845	Ceric et al 2019	31060608
SRR6795874	1227	SPSE-17-VL-NY-FL-0015	SRA	Canis lupus familiaris Lung	USA:FL	2017-07-06	SRR6795874	Ceric et al 2019	31060608
SRR6795894	1228	SPSE-17-VL-NY-GA-0023	SRA	Canis Aspirate Swab	USA:GA	2017-08-30	SRR6795894	Ceric et al 2019	31060608
SRR6814922	1229	SPSE-17-VL-LA-KY-0033	SRA	Skin (Canis lupus)	USA:TN	2017-09-11	SRR6814922	Ceric et al 2019	31060608
SRR8206947	1229	SPSE-18-VL-LA-KS-0013	SRA	Skin biopsy (Canis lupus familiaris)	USA:MO	2018-04-17	SRR8206947	Ceric et al 2019	31060608
SRR8815932	1229	SPSE-18-VL-LA-KY-0022	SRA	Urine (Canis lupus familiaris)	USA:KY	2018-07-05	SRR8815932	Ceric et al 2019	31060608
RJQH	1291	ME4692	RefSeq	environmental	USA	2017	RJQH00000000	Jones et al	Jones et al, Unpublished
SRR8206984	1295	SPSE-18-VL-LA-PA-Ryan-0022	SRA	Skin (Canis lupus familiaris)	USA:IL	2018-06-01	SRR8206984	Ceric et al 2019	31060608
SRR6978943	1296	SPSE-17-VL-SD-NC-0027	SRA	Canine Abscess (Canis lupus familiaris)	USA:NC	2017-07-06	SRR6978943	Ceric et al 2019	31060608
SRR9029555	1297	SPSE-18-VL-SD-IA-0048	SRA	Canine Eye (Canis lupis familiaris)	USA:IA	2018-11-29	SRR9029555	Ceric et al 2019	31060608
SRR8632715	1308	SPSE-18-VL-LA-KS-0026	SRA	Canis lupus familiaris Skin swab	USA:KS	2018-07-12	SRR8632715	Ceric et al 2019	31060608
SEZY	1335	50_21	RefSeq	canine blood (bacteremia)	USA	2014	SEZY00000000	Little et al 2019	31296692
SRR9029421	1390	SPSE-18-VL-SD-OK-0043	SRA	Canine Urine (Canis lupus familiaris)	USA:OK	2018-11	SRR9029421	Ceric et al 2019	31060608
SRR8236046	1417	SPSE-18-VL-SD-NC-0020	SRA	Liver (Canine)	USA:NC	2018-05-08	SRR8236046	Ceric et al 2019	31060608
SRR7788476	1430	SPSE-18-VL-SD-IA-0002	SRA	Canine Urine (Canine)	USA:IA	2018-01-03	SRR7788476	Ceric et al 2019	31060608
SRR8815941	1431	SPSE-18-VL-SD-NC-0026	SRA	Canine Skin (Canis lupus familiaris)	USA:NC	2018-07-03	SRR8815941	Ceric et al 2019	31060608
K15_G6	1431	16-31143	SRA	K9 skin swab	USA	02-10-2016	SRR10076070	Brooks et al 2020	32071159
SRR8062140	1431	SPSE-18-VL-OH-GA-0001	SRA	urine (Canis lupus familiaris)	USA:GA	2018-01-10	SRR8062140	Ceric et al 2019	31060608
SRR9017117	1470	SPSE-18-VL-NY-FL-0037	SRA	Lung (Canis lupus familaris)	USA:FL	2018-10-23	SRR9017117	Ceric et al 2019	31060608
SRR8815960	1573	SPSE-18-VL-SD-OK-0033	SRA	Canine Draining Tract Swab (Canis lupus familiaris)	USA:OK	2018-09	SRR8815960	Ceric et al 2019	31060608
SRR8815901	1597	SPSE-18-VL-LA-ND-0019	SRA	Canis lupus familiaris, Canine ear	USA:ND	2018-05	SRR8815901	Ceric et al 2019	31060608
SRR7278688	1598	SPSE-17-VL-SD-IA-0045	SRA	Canine Bullet and ascociated tissue (Canis lupus familiaris)	USA:IA	2017-11-28	SRR7278688	Ceric et al 2019	31060608
SRR7239275	Novel	SPSE-17-VL-LA-TX-0041	SRA	Canine ear	USA:TX	2017-11	SRR7239275	Ceric et al 2019	31060608
SRR7647826	Novel	SPSE-18-VL-LA-ND-0004	SRA	Canine ear (Canis lupis familiaris)	USA:ND	2018-01	SRR7647826	Ceric et al 2019	31060608
SRR7239515	Novel	SPSE-17-VL-LA-ND-0029	SRA	Canine ear (Canis lupus familiaris)	USA:ND	2017-11	SRR7239515	Ceric et al 2019	31060608
SRR8815944	Novel	SPSE-18-VL-SD-MI-0035	SRA	Canine Ear (Canis lupus familiaris)	USA:MI	2018-09-17	SRR8815944	Ceric et al 2019	31060608
SRR9029548	Novel	SPSE-18-VL-SD-MI-0046	SRA	Canine Ear (Canis lupus familiaris)	USA:MI	2018-12-05	SRR9029548	Ceric et al 2019	31060608
SRR8815924	Novel	SPSE-18-VL-SD-NC-0033	SRA	Canine Ear Aspirate (Canis lupus familiaris)	USA:NC	2018-09-04	SRR8815924	Ceric et al 2019	31060608
SRR8632520	Novel	SPSE-18-VL-LA-TX-0035	SRA	canis lupus familiaris Canine ear	USA:TX	2018-09	SRR8632520	Ceric et al 2019	31060608
SRR7064617	Novel	SPSE-17-VL-NY-FL-0030	SRA	Canis lupus familiaris Ear	USA:FL	2017-12-04	SRR7064617	Ceric et al 2019	31060608
SRR8767334	Novel	SPSE-18-VL-LA-KY-0033	SRA	Canis lupus familiaris Ear	USA:KY	2018-09-28	SRR8767334	Ceric et al 2019	31060608
SRR8300738	Novel	SPSE-18-VL-LA-ND-0024	SRA	Canis lupus familiaris, Canine ear	USA:ND	2018-06	SRR8300738	Ceric et al 2019	31060608
SRR9017107	Novel	SPSE-18-VL-NY-MS-0048	SRA	Ear (Canis lupus familaris)	USA:MS	2018-12-11	SRR9017107	Ceric et al 2019	31060608
SRR8062280	Novel	SPSE-18-VL-OH-ON-0003	SRA	Ear (Canis lupus familiaris)	Canada	2018	SRR8062280	Ceric et al 2019	31060608
SRR8146143	Novel	SPSE-18-VL-NY-NJ-0002	SRA	Ear (Canis lupus familiaris)	USA:NJ	2018-02	SRR8146143	Ceric et al 2019	31060608
SRR8207006	Novel	SPSE-18-VL-LA-KY-0013	SRA	Ear (Canis lupus familiaris)	USA:KY	2018-04-17	SRR8207006	Ceric et al 2019	31060608
SRR8247819	Novel	SPSE-18-VL-NY-FL-0015	SRA	Ear (Canis lupus familiaris)	USA:FL	2018-05-02	SRR8247819	Ceric et al 2019	31060608
SRR8360152	Novel	SPSE-18-VL-NY-MS-0017	SRA	Ear (Canis lupus familiaris)	USA:MS	2018-05-04	SRR8360152	Ceric et al 2019	31060608
SRR8360303	Novel	SPSE-18-VL-NY-GA-0012	SRA	Ear (Canis lupus familiaris)	USA:GA	2018-05-01	SRR8360303	Ceric et al 2019	31060608
SRR8451756	Novel	SPSE-18-VL-NY-NJ-0007	SRA	Ear (Canis lupus familiaris)	USA:NJ	2018-06-04	SRR8451756	Ceric et al 2019	31060608
SRR8815920	Novel	SPSE-18-VL-LA-KY-0032	SRA	Ear (Canis lupus familiaris)	USA:KY	2018-09-17	SRR8815920	Ceric et al 2019	31060608
SRR9200080	Novel	SPSE-18-VL-NY-GA-0024	SRA	Ear (Canis lupus familiaris)	USA:GA	2018-11-26	SRR9200080	Ceric et al 2019	31060608
SRR8146154	Novel	SPSE-18-VL-NY-GAT-0007	SRA	Ear (Canis)	USA:GA	2018-03-19	SRR8146154	Ceric et al 2019	31060608
SRR7638103	Novel	SPSE-18-VL-LA-KY-0001	SRA	Ear (Canius lupus)	USA:KY	2018-01-23	SRR7638103	Ceric et al 2019	31060608
SRR8236047	Novel	SPSE-18-VL-SD-IA-0024	SRA	Ear Swab (Canine)	USA:IA	2018-06-06	SRR8236047	Ceric et al 2019	31060608
SRR8062157	Novel	SPSE-18-VL-OH-IN-0001	SRA	ear swab (Canis familiaris)	USA:IN	2018-01-02	SRR8062157	Ceric et al 2019	31060608
SRR8062312	Novel	SPSE-18-VL-OH-IN-0006	SRA	ear swab (Canis familiaris)	USA:IN	2018-02-02	SRR8062312	Ceric et al 2019	31060608
SRR8397396	Novel	SPSE-18-VL-OH-IN-0020	SRA	ear swab (Canis lupus familiaris)	USA:IN	2018-05-03	SRR8397396	Ceric et al 2019	31060608
SRR9029451	Novel	SPSE-18-VL-SD-IA-0037	SRA	Canine Nasal (Canis lupis familiaris)	USA:IA	2018-09-25	SRR9029451	Ceric et al 2019	31060608
SRR9029543	Novel	SPSE-18-VL-SD-IA-0039	SRA	Canine Nasal (Canis lupis familiaris)	USA:IA	2018-09-27	SRR9029543	Ceric et al 2019	31060608
SRR8815908	Novel	SPSE-18-VL-SD-IA-0026	SRA	Canine Nasal Swab (Canis lupis familiaris)	USA:IA	2018-06-28	SRR8815908	Ceric et al 2019	31060608
SRR8236072	Novel	SPSE-18-VL-SD-IA-0015	SRA	Nasal Swab (Canine)	USA:IA	2018-03-29	SRR8236072	Ceric et al 2019	31060608
SRR8815946	Novel	SPSE-18-VL-SD-IA-0033	SRA	Canine Skin (Canis lupis familiaris)	USA:IA	2018-09-10	SRR8815946	Ceric et al 2019	31060608
SRR6978941	Novel	SPSE-17-VL-SD-OK-0029	SRA	CANINE SKIN (Canis lupus familiaris)	USA:OK	2017-08	SRR6978941	Ceric et al 2019	31060608
SRR8176616	Novel	SPSE-18-VL-LA-PA-Ryan-0016	SRA	Canine Skin (Canis lupus familiaris)	USA:IL	2018-04-02	SRR8176616	Ceric et al 2019	31060608
SRR9028900	Novel	SPSE-18-VL-SD-MI-0039	SRA	Canine Skin (Canis lupus familiaris)	USA:MI	2018-10-30	SRR9028900	Ceric et al 2019	31060608
SRR9029422	Novel	SPSE-18-VL-SD-MI-0047	SRA	Canine Skin (Canis lupus familiaris)	USA:MI	2018-12-13	SRR9029422	Ceric et al 2019	31060608
SRR9029432	Novel	SPSE-18-VL-SD-NC-0039	SRA	Canine Skin (Canis lupus familiaris)	USA:NC	2018-10-03	SRR9029432	Ceric et al 2019	31060608
SRR9029450	Novel	SPSE-18-VL-SD-NC-0038	SRA	Canine Skin (Canis lupus familiaris)	USA:NC	2018-10-01	SRR9029450	Ceric et al 2019	31060608
SRR7788270	Novel	SPSE-18-VL-SD-OK-0005	SRA	Canine Skin Swab (Canine)	USA:OK	2018-02	SRR7788270	Ceric et al 2019	31060608
SRR7788473	Novel	SPSE-18-VL-SD-OK-0006	SRA	Canine Skin Swab (Canine)	USA:OK	2018-02	SRR7788473	Ceric et al 2019	31060608
SRR7788477	Novel	SPSE-18-VL-SD-IA-0001	SRA	Canine Skin Swab (Canine)	USA:IA	2018-01-02	SRR7788477	Ceric et al 2019	31060608
SRR8632521	Novel	SPSE-18-VL-LA-TX-0036	SRA	canis lupus familiaris Canine skin	USA:TX	2018-09	SRR8632521	Ceric et al 2019	31060608
SRR8767339	Novel	SPSE-18-VL-LA-ND-0030	SRA	Canis lupus familiaris skin	USA:ND	2018-08-04	SRR8767339	Ceric et al 2019	31060608
SRR8300733	Novel	SPSE-18-VL-LA-ND-0021	SRA	Canis lupus familiaris, Canine skin	USA:ND	2018-06	SRR8300733	Ceric et al 2019	31060608
K14_H9	Novel	15-40292	SRA	K9 skin	USA	11-20-2015	SRR10076073	Brooks et al 2020	32071159
TA33972	Novel	17-33972	SRA	K9 skin	USA	04-20-2017	SRR10076039	Brooks et al 2020	32071159
K13_E3	Novel	15-31914	SRA	K9 skin swab	USA	02-27-2015	SRR10076033	Brooks et al 2020	32071159
K6_G8	Novel	13-43410	SRA	K9 skin swab	USA	09-12-2013	SRR10076051	Brooks et al 2020	32071159
TA30846	Novel	18-30846	SRA	K9 skin swab	USA	01-24-2018	SRR10076043	Brooks et al 2020	32071159
TA33072	Novel	18-33072	SRA	K9 skin swab	USA	03-19-2018	SRR10076042	Brooks et al 2020	32071159
TA33914	Novel	18-33914	SRA	K9 skin swab	USA	04-06-2018	SRR10076040	Brooks et al 2020	32071159
TA35753	Novel	18-35753	SRA	K9 skin swab	USA	05-19-2018	SRR10076044	Brooks et al 2020	32071159
SRR8236049	Novel	SPSE-18-VL-SD-NC-0013	SRA	Skin (Canine)	USA:NC	2018-04-03	SRR8236049	Ceric et al 2019	31060608
SRR7278682	Novel	SPSE-17-VL-SD-NC-0047	SRA	skin (Canis lupus familiaris)	USA:NC	2017-12-05	SRR7278682	Ceric et al 2019	31060608
SRR7497112	Novel	SPSE-17-VL-SD-MI-00039	SRA	Skin (Canis lupus familiaris)	USA:MI	2017-10-12	SRR7497112	Ceric et al 2019	31060608
SRR7638102	Novel	SPSE-18-VL-LA-KS-0001	SRA	Skin (Canis lupus familiaris)	USA:KS	2018-01-04	SRR7638102	Ceric et al 2019	31060608
SRR8062156	Novel	SPSE-18-VL-OH-WA-0006	SRA	Skin (Canis lupus familiaris)	USA:ID	2018-02	SRR8062156	Ceric et al 2019	31060608
SRR8144692	Novel	SPSE-18-VL-OH-GA-0014	SRA	Skin (Canis lupus familiaris)	USA:GA	2018-04-02	SRR8144692	Ceric et al 2019	31060608
SRR8144833	Novel	SPSE-18-VL-OH-GA-0021	SRA	Skin (Canis lupus familiaris)	USA:GA	2018-06-04	SRR8144833	Ceric et al 2019	31060608
SRR8146139	Novel	SPSE-18-VL-NY-NJ-0001	SRA	Skin (Canis lupus familiaris)	USA:NJ	2018-01	SRR8146139	Ceric et al 2019	31060608
SRR8397438	Novel	SPSE-18-VL-OH-WA-0012	SRA	Skin (Canis lupus familiaris)	USA:WA	2018-04	SRR8397438	Ceric et al 2019	31060608
SRR8815906	Novel	SPSE-18-VL-LA-PA-Ryan-0029	SRA	Skin (Canis lupus familiaris)	USA:IL	2018-08-01	SRR8815906	Ceric et al 2019	31060608
SRR8815913	Novel	SPSE-18-VL-LA-PA-Ryan-0026	SRA	Skin (Canis lupus familiaris)	USA:PA	2018-07-02	SRR8815913	Ceric et al 2019	31060608
SRR8864867	Novel	SPSE-18-VL-NY-MS-0024	SRA	Skin (Canis lupus familiaris)	USA:MS	2018-06-27	SRR8864867	Ceric et al 2019	31060608
SRR8864964	Novel	SPSE-18-VL-NY-FL-0019	SRA	Skin (Canis lupus familiaris)	USA:FL	2018-06-12	SRR8864964	Ceric et al 2019	31060608
SRR8895775	Novel	SPSE-18-VL-NY-FL-0022	SRA	Skin (Canis lupus familiaris)	USA:FL	2018-07-03	SRR8895775	Ceric et al 2019	31060608
SRR8902132	Novel	SPSE-18-VL-NY-FL-0033	SRA	Skin (Canis lupus familiaris)	USA:FL	2018-09-18	SRR8902132	Ceric et al 2019	31060608
SRR8923111	Novel	SPSE-18-VL-NY-MS-0029	SRA	Skin (Canis lupus familiaris)	USA:MS	2018-08-06	SRR8923111	Ceric et al 2019	31060608
SRR9016883	Novel	SPSE-18-VL-NY-MS-0045	SRA	Skin (Canis lupus familiaris)	USA:MS	2018-12-07	SRR9016883	Ceric et al 2019	31060608
SRR9017126	Novel	SPSE-18-VL-NY-FL-0046	SRA	Skin (Canis lupus familiaris)	USA:FL	2018-12-31	SRR9017126	Ceric et al 2019	31060608
SRR9200108	Novel	SPSE-18-VL-NY-GA-0025	SRA	Skin (Canis lupus familiaris)	USA:GA	2018-12-02	SRR9200108	Ceric et al 2019	31060608
SRR7239527	Novel	SPSE-17-VL-LA-KY-0040	SRA	Skin (Canis lupus)	USA:KY	2017-10-17	SRR7239527	Ceric et al 2019	31060608
SRR8146028	Novel	SPSE-18-VL-NY-MS-0004	SRA	Skin (Canis)	USA:MS	2018-01-25	SRR8146028	Ceric et al 2019	31060608
SRR8146141	Novel	SPSE-18-VL-NY-MS-0006	SRA	Skin (Canis)	USA:MS	2018-02-14	SRR8146141	Ceric et al 2019	31060608
SRR6374040	Novel	SPSE-17-VL-LA-KS-0011	SRA	SKIN BIOPSY (Canis lupus familiaris)	USA:ND	2017-03-28	SRR6374040	Ceric et al 2019	31060608
SRR6374203	Novel	SPSE-17-VL-LA-KS-0015	SRA	SKIN SWAB (Canis lupus familiaris)	USA:ND	2017-04-10	SRR6374203	Ceric et al 2019	31060608
SRR8207004	Novel	SPSE-18-VL-LA-KS-0015	SRA	Skin swab (Canis lupus familiaris)	USA:NE	2018-04-24	SRR8207004	Ceric et al 2019	31060608
AP019372	Novel	SP79	RefSeq	skin with Canine pyoderma	Japan	NA	AP019372	Azam et al, Completed genome	Azam et al, Unpublished
SRR7788221	Novel	SPSE-18-VL-SD-OK-0002	SRA	Canine Urine (Canine)	USA:OK	2018-01	SRR7788221	Ceric et al 2019	31060608
SRR7788482	Novel	SPSE-18-VL-SD-IA-0006	SRA	Canine Urine (Canine)	USA:IA	2018-02-11	SRR7788482	Ceric et al 2019	31060608
SRR7765190	Novel	SPSE-18-VL-LA-ND-0006	SRA	Canine urine (Canis lupis familiaris)	USA:ND	2018-02	SRR7765190	Ceric et al 2019	31060608
SRR8815929	Novel	SPSE-18-VL-SD-IA-0035	SRA	Canine Urine (Canis lupis familiaris)	USA:IA	2018-09-14	SRR8815929	Ceric et al 2019	31060608
SRR8815905	Novel	SPSE-18-VL-SD-OK-0030	SRA	Canine Urine (Canis lupus familiaris)	USA:OK	2018-08	SRR8815905	Ceric et al 2019	31060608
SRR8815961	Novel	SPSE-18-VL-SD-MI-0036	SRA	Canine Urine (Canis lupus familiaris)	USA:MI	2018-11-09	SRR8815961	Ceric et al 2019	31060608
SRR9029416	Novel	SPSE-18-VL-SD-NC-0044	SRA	Canine Urine (Canis lupus familiaris)	USA:NC	2018-11-08	SRR9029416	Ceric et al 2019	31060608
SRR8297600	Novel	SPSE-18-VL-LA-ND-0018	SRA	Canis lupus familiaris, Canine urine	USA:ND	2018-05	SRR8297600	Ceric et al 2019	31060608
SRR8300731	Novel	SPSE-18-VL-LA-ND-0023	SRA	Canis lupus familiaris, Canine urine	USA:ND	2018-06	SRR8300731	Ceric et al 2019	31060608
SRR8297632	Novel	SPSE-18-VL-LA-KY-0020	SRA	Canis lupus familiaris, Urine	USA:KY	2018-06-19	SRR8297632	Ceric et al 2019	31060608
SRR8236059	Novel	SPSE-18-VL-SD-NC-0024	SRA	Urine (Canine)	USA:NC	2018-06-05	SRR8236059	Ceric et al 2019	31060608
SRR7788475	Novel	SPSE-18-VL-SD-MI-0005	SRA	Urine (Canis lupus familiaris)	USA:MI	2018-02-01	SRR7788475	Ceric et al 2019	31060608
SRR8144721	Novel	SPSE-18-VL-OH-ON-0023	SRA	Urine (Canis lupus familiaris)	Canada	2018-06	SRR8144721	Ceric et al 2019	31060608
SRR8144826	Novel	SPSE-18-VL-OH-ON-0024	SRA	Urine (Canis lupus familiaris)	Canada	2018-06	SRR8144826	Ceric et al 2019	31060608
SRR8207020	Novel	SPSE-18-VL-LA-KY-0015	SRA	Urine (Canis lupus familiaris)	USA:KY	2018-05-05	SRR8207020	Ceric et al 2019	31060608
SRR8236048	Novel	SPSE-18-VL-SD-MI-0023	SRA	Urine (Canis lupus familiaris)	USA:MI	2018-06-20	SRR8236048	Ceric et al 2019	31060608
SRR8236050	Novel	SPSE-18-VL-SD-MI-0024	SRA	Urine (Canis lupus familiaris)	USA:MI	2018-06-20	SRR8236050	Ceric et al 2019	31060608
SRR8236054	Novel	SPSE-18-VL-SD-MI-0013	SRA	Urine (Canis lupus familiaris)	USA:MI	2018-04-05	SRR8236054	Ceric et al 2019	31060608
SRR8868853	Novel	SPSE-18-VL-OH-ON-0030	SRA	Urine (Canis lupus)	Canada	2018-08	SRR8868853	Ceric et al 2019	31060608
SRR8945622	Novel	SPSE-18-VL-OH-WA-0024	SRA	Urine (Canis lupus)	USA:MT	2018-09	SRR8945622	Ceric et al 2019	31060608
SRR8945623	Novel	SPSE-18-VL-OH-WA-0025	SRA	Urine (Canis lupus)	USA:WA	2018-09	SRR8945623	Ceric et al 2019	31060608
SRR8146136	Novel	SPSE-18-VL-NY-GAT-0005	SRA	Urine (Canis)	USA:GA	2018-03-01	SRR8146136	Ceric et al 2019	31060608
SRR7788478	Novel	SPSE-18-VL-SD-MI-0006	SRA	Abscess (Canis lupus familiaris)	USA:MI	2018-02-01	SRR7788478	Ceric et al 2019	31060608
SRR8236044	Novel	SPSE-18-VL-SD-MI-0015	SRA	Abscess (Canis lupus familiaris)	USA:MI	2018-04-17	SRR8236044	Ceric et al 2019	31060608
SRR8899958	Novel	SPSE-18-VL-NY-FL-0029	SRA	Abscess (Canis lupus familiaris)	USA:FL	2018-08-07	SRR8899958	Ceric et al 2019	31060608
K8_C4	Novel	14-43376	SRA	K9 abscess	USA	01-01-2015	SRR10076049	Brooks et al 2020	32071159
K13_D9	Novel	15-3070	SRA	K9 wound	USA	03-14-2015	SRR10076035	Brooks et al 2020	32071159
SRR7765188	Novel	SPSE-18-VL-LA-KY-0006	SRA	Wound (Canius lupus)	USA:KY	2018-03-26	SRR7765188	Ceric et al 2019	31060608
SRR8144793	Novel	SPSE-18-VL-OH-GA-0020	SRA	Wound Swab (Canis lupus familiaris)	USA:GA	2018-05-04	SRR8144793	Ceric et al 2019	31060608
K20_B4	Novel	17-31831	SRA	K9 lesion	USA	02-23-2017	SRR10076060	Brooks et al 2020	32071159
SRR8397607	Novel	SPSE-18-VL-OH-WA-0018	SRA	Bladder (Canis lupus familiaris)	USA:ID	2018-06	SRR8397607	Ceric et al 2019	31060608
SRR8632527	Novel	SPSE-18-VL-LA-TX-0030	SRA	canis lupus familiaris Canine bone	USA:TX	2018-08	SRR8632527	Ceric et al 2019	31060608
SRR8176618	Novel	SPSE-18-VL-LA-TX-0021	SRA	Canine bone (Canis lupus familiaris)	USA:TX	2018-06	SRR8176618	Ceric et al 2019	31060608
SRR8247817	Novel	SPSE-18-VL-NY-FL-0014	SRA	Brain (Canis lupus familiaris)	USA:FL	2018-04-30	SRR8247817	Ceric et al 2019	31060608
SRR8181816	Novel	SPSE-18-VL-LA-TX-0006	SRA	Canine Eye (Canis lupus familiaris)	USA:TX	2018-02	SRR8181816	Ceric et al 2019	31060608
SRR8815966	Novel	SPSE-18-VL-SD-IA-0030	SRA	Canine Corneal Swab (Canis lupis familiaris)	USA:IA	2018-08-02	SRR8815966	Ceric et al 2019	31060608
SRR8632511	Novel	SPSE-18-VL-LA-TX-0033	SRA	canis lupus familiaris Canine kidney	USA:TX	2018-09	SRR8632511	Ceric et al 2019	31060608
SRR8236061	Novel	SPSE-18-VL-SD-OK-0016	SRA	Mouth Swab (Canine)	USA:OK	2018-04	SRR8236061	Ceric et al 2019	31060608
SRR8236064	Novel	SPSE-18-VL-SD-OK-0021	SRA	Mouth Swab (Canine)	USA:OK	2018-06	SRR8236064	Ceric et al 2019	31060608
SRR7788472	Novel	SPSE-18-VL-SD-IA-0003	SRA	Canine Incision Swab (Canine)	USA:IA	2018-01-03	SRR7788472	Ceric et al 2019	31060608
SRR8176636	Novel	SPSE-18-VL-LA-TX-0015	SRA	Canine muscle (Canis lupus familiaris)	USA:TX	2018-04	SRR8176636	Ceric et al 2019	31060608
SRR8206993	Novel	SPSE-18-VL-LA-TX-0022	SRA	Canine muscle (Canis lupus familiaris)	USA:TX	2018-06	SRR8206993	Ceric et al 2019	31060608
SRR7066596	Novel	SPSE-17-VL-NY-MS-0040	SRA	Canine swab	USA:MS	2017-10-16	SRR7066596	Ceric et al 2019	31060608
SRR7066578	Novel	SPSE-17-VL-NY-NJ-003	SRA	Canis lupus familiaris	USA:NJ	2017	SRR7066578	Ceric et al 2019	31060608
SRR8144825	Novel	SPSE-18-VL-OH-GA-0016	SRA	Drain Tract (Canis lupus familiaris)	USA:GA	2018-04-05	SRR8144825	Ceric et al 2019	31060608
SRR9017115	Novel	SPSE-18-VL-NY-FL-0036	SRA	Heart (Canis lupus familaris)	USA:FL	2018-10-14	SRR9017115	Ceric et al 2019	31060608
SRR9017130	Novel	SPSE-18-VL-NY-FL-0045	SRA	Heart (Canis lupus familaris)	USA:FL	2018-12-13	SRR9017130	Ceric et al 2019	31060608
SRR8899756	Novel	SPSE-18-VL-NY-FL-0026	SRA	Heart (Canis lupus familiaris)	USA:FL	2018-07-14	SRR8899756	Ceric et al 2019	31060608
SRR8236063	Novel	SPSE-18-VL-SD-IA-0014	SRA	Implant (Canine)	USA:IA	2018-04-04	SRR8236063	Ceric et al 2019	31060608
SRR8062300	Novel	SPSE-18-VL-OH-GA-0006	SRA	Joint Fluid (Canis lupus familiaris)	USA:GA	2018-02-05	SRR8062300	Ceric et al 2019	31060608
TA33717	Novel	18-33717	SRA	K9 drain tract	USA	04-03-2018	SRR10076041	Brooks et al 2020	32071159
SRR8206965	Novel	SPSE-18-VL-LA-KY-0016	SRA	Leg (Canis lupus familiaris)	USA:KY	2018-05-15	SRR8206965	Ceric et al 2019	31060608
SRR8451757	Novel	SPSE-18-VL-NY-NJ-0005	SRA	Muscle (Canis lupus familiaris)	USA:NJ	2018-05-09	SRR8451757	Ceric et al 2019	31060608
SRR8062143	Novel	SPSE-18-VL-OH-WA-0005	SRA	Necrotic tissue of limb (Canis lupus familiaris)	USA:WA	2018-02	SRR8062143	Ceric et al 2019	31060608
SRR9016888	Novel	SPSE-18-VL-NY-MS-0042	SRA	Other (Canis lupus familaris)	USA:MS	2018-11-07	SRR9016888	Ceric et al 2019	31060608
SRR9016905	Novel	SPSE-18-VL-NY-MS-0040	SRA	Other (Canis lupus familaris)	USA:MS	2018-10-29	SRR9016905	Ceric et al 2019	31060608
SRR7638108	Novel	SPSE-18-VL-LA-KS-0004	SRA	Other (Canis lupus familiaris)	USA:KS	2018-01-18	SRR7638108	Ceric et al 2019	31060608
SRR8146155	Novel	SPSE-18-VL-NY-FL-0006	SRA	Other (Canis lupus familiaris)	USA:FL	2018-02-23	SRR8146155	Ceric et al 2019	31060608
SRR8864249	Novel	SPSE-18-VL-NY-GA-0016	SRA	Other (Canis lupus familiaris)	USA:GA	2018-07-06	SRR8864249	Ceric et al 2019	31060608
SRR8902354	Novel	SPSE-18-VL-NY-MS-0026	SRA	Other (Canis lupus familiaris)	USA:MS	2018-07-25	SRR8902354	Ceric et al 2019	31060608
SRR8923156	Novel	SPSE-18-VL-NY-MS-0034	SRA	Other (Canis lupus familiaris)	USA:MS	2018-09-14	SRR8923156	Ceric et al 2019	31060608
SRR9200707	Novel	SPSE-18-VL-NY-GA-0023	SRA	Other (Canis lupus familiaris)	USA:GA	2018-11-13	SRR9200707	Ceric et al 2019	31060608
SRR8144724	Novel	SPSE-18-VL-OH-IN-0014	SRA	swab of abdominal crusts (Canis lupus familiaris)	USA:IN	2018-04-13	SRR8144724	Ceric et al 2019	31060608
SRR8451768	Novel	SPSE-18-VL-NY-NJ-0004	SRA	Teeth (Canis lupus familiaris)	USA:NJ	2018-04-12	SRR8451768	Ceric et al 2019	31060608
SRR8945624	Novel	SPSE-18-VL-OH-WA-0022	SRA	Thorax (Canis lupus)	USA:WA	2018-08	SRR8945624	Ceric et al 2019	31060608
SRR8062142	Novel	SPSE-18-VL-OH-ON-0001	SRA	TPLO screw (Canis lupus familiaris)	Canada	2018	SRR8062142	Ceric et al 2019	31060608
SRR8247809	Novel	SPSE-18-VL-NY-FL-0013	SRA	Uterus (Canis lupus familiaris)	USA:FL	2018-04-26	SRR8247809	Ceric et al 2019	31060608
