# Supplementary material for: Staphylococcal Protein A (spa) Locus Is a Hot Spot for Recombination and Horizontal Gene Transfer in Staphylococcus pseudintermedius
Source: mSphere. 2020 Oct 28;5(5):e00666-20. doi: 10.1128/mSphere.00666-20 (PMC7593597; doi:10.1128/mSphere.00666-20)
Supplement: TABLE S2 [file mSphere.00666-20-st002.xlsx]

## Sheet: Table_S2
Gene	Accession	Locus_tag	Product	Reference (PMID)	Reference (PMID)	Reference (PMID)	Other_Accession
mbl	CP016073	A9I65_06190	Metallo beta-lactamase	32071159
mazG_ST71	CP016073	A9I65_06255	Toxin	32071159
clpP_ST71	CP016073	A9I65_06290	Protease	32071159
virE_1	CP016073	A9I65_10340	Toxin	32071159	25527273
expB	AB569087	AB569087	Protease	26621622
BacSp222	CP011490	ABB38_a10	Toxin	26411997
agrD_I	EU157356	EU157356	Genetic regulator	25527273	17905991
agrD_II	EU157391	EU157391	Genetic regulator	25527273	17905991
agrD_III	EU157400	EU157400	Genetic regulator	25527273	17905991
agrD_IV	EU157402	EU157402	Genetic regulator	25527273	17905991
sec3	CP035740	EW134_00385	Toxin	15297552	20668911	26621622
seh	CP035740	EW134_02430	Toxin	15297552	26621622
expA	CP035743	EW135_00270	Protease	26621622
sea	CP040229	FD482_06305	Toxin	9705390	15297552	20668911
tst	CP042157	FP481_06150	Toxin	29804274	9705390	20668911
bap	MF278360	MF278360	Surface protein	15039341	26621622	20668911
spsP	CP002478	SPSE_0042	Surface protein	25527273	28888869	30261001	30619143
spsQ	CP002478	SPSE_0043	Surface protein	25527273	29157101	28888869	30619143
spsL	CP002478	SPSE_0047	Surface protein	25527273	26621622	26238710	30619143
spsM	CP002478	SPSE_0070	Surface protein	25527273	21576333	30619143
spsG	CP002478	SPSE_0100	Surface protein	25527273	21576333	30619143
icaC	CP002478	SPSE_0128	Surface protein	17419768	30619143		ADX75475
icaB	CP002478	SPSE_0129	Surface protein	17419768	30619143		ADX75476
icaD	CP002478	SPSE_0130	Surface protein	17419768	26621622	23641755	ADX75477
icaA	CP002478	SPSE_0131	Surface protein	17419768	30619143	23641755	ADX75478
lip	CP002478	SPSE_0159	Exoenzyme	25527273	29804274
spsJ	CP002478	SPSE_0164	Surface protein	25527273	21576333
saeR	CP002478	SPSE_0191	Genetic regulator	25527273	21398539	30619143
saeS	CP002478	SPSE_0192	Genetic regulator	25527273	21398539	30619143
spsF	CP002478	SPSE_0254	Surface protein	25527273	21576333	30619143
lytS	CP002478	SPSE_0255	Genetic regulator	25527273	21398539
lytR	CP002478	SPSE_0256	Genetic regulator	25527273	21398539
spsA	CP002478	SPSE_0270	Surface protein	25527273	21576333	30619143
sarZ	CP002478	SPSE_0317	Genetic regulator	25527273	22919635
hrtA	CP002478	SPSE_0449	Exoenzyme	25527273	21278300
sarR	CP002478	SPSE_0527	Genetic regulator	25527273	22919635
spsB	CP002478	SPSE_0744	Surface protein	25527273	21576333	30619143
ftsW/rodA	CP002478	SPSE_0745	cell division protein	21576333
agrA	CP002478	SPSE_0792	Genetic regulator	25527273	27047173	30918056
agrC	CP002478	SPSE_0793	Genetic regulator	25527273	17905991	7565609
agrB	CP002478	SPSE_0795	Genetic regulator	25527273	7565609
spsH	CP002478	SPSE_0798	Surface protein	25527273	21576333	30619143
lukF-I	CP002478	SPSE_0990	Toxin	25527273	26621622	30261001	30619143
lukS-I	CP002478	SPSE_0991	Toxin	25527273	26621622	22515504	30619143
rot	CP002478	SPSE_1031	Genetic regulator	25527273	21398539	22919635
siet	CP002478	SPSE_1086	Toxin	25527273	26621622	30619143
clpX	CP002478	SPSE_1128	Protease	25527273	26621622	30619143
srrA	CP002478	SPSE_1308	Genetic regulator	25527273	26621622
ebpS	CP002478	SPSE_1315	surface protein	29804274	26621622		ADX76580
arlR	CP002478	SPSE_1370	Genetic regulator	25527273	22919635
arlS	CP002478	SPSE_1371	Genetic regulator	25527273	22919635
spsD	CP002478	SPSE_1399	Surface protein	25527273	26621622	26238710	30619143
nucA	CP002478	SPSE_1449	Exoenzyme	25527273	27047173	26621622
spsE	CP002478	SPSE_1593	Surface protein	25527273	29804274	21576333	30619143
nanB	CP002478	SPSE_1611	Toxin	25527273	21398539	30619143
spsC	CP002478	SPSE_1762	Surface protein	25527273	21576333	30619143
spsI	CP002478	SPSE_1806	Surface protein	25527273	21576333	30619143
spsR	CP002478	SPSE_1845	Surface protein	25527273	21576333	30619143
se-int	CP002478	SPSE_1950	Toxin	25527273	26621622	26621622	ADX77197
clpP (core gene)	CP002478	SPSE_1967	Protease	25527273	17890122	24226766	30619143
spsO	CP002478	SPSE_2009	Surface protein	25527273	26621622	22112246
sarA	CP002478	SPSE_2144	Genetic regulator	25527273	22919635	26621622
hlb	CP002478	SPSE_2228	Toxin	25527273	22919635
clpC	CP002478	SPSE_2270	Protease	25527273	17890122
coa	CP002478	SPSE_2370	Exoenzyme	25527273	26621622	30619143
spsN	CP002478	SPSE_2406	Surface protein	25527273	21576333	30619143
nucC	CP002478	SPSE_2407	Exoenzyme	26621622	30619143
speta	CP002478	SPSE_2408	Genetic regulator	25527273	26621622	30619143
spsK	CP002478	SPSE_2469	Surface protein	25527273	21576333	30619143
