# Supplementary material for: Staphylococcal Protein A (spa) Locus Is a Hot Spot for Recombination and Horizontal Gene Transfer in Staphylococcus pseudintermedius
Source: mSphere. 2020 Oct 28;5(5):e00666-20. doi: 10.1128/mSphere.00666-20 (PMC7593597; doi:10.1128/mSphere.00666-20)
Supplement: TABLE S3 [file mSphere.00666-20-st003.xlsx]

## Sheet: Table_S3
Sample	MLST	A9I65_06190:mbl	A9I65_06255:mazG_ST71	A9I65_06290:clpP_ST71	A9I65_10340:virE_CP016073	EW134_05725:VirE2_CP035740	EW135_00270:expA	AB569087:expB	EW134_00380:sel	EW134_00385:sec	EW134_02425:sea	EW134_02430:seh	EW134_00155:sea2_ST496	ABB38_a10:BacSp222	SPSE_1611:nanB	SPSE_0042:spsP	SPSE_0043:spsQ	SPSE_1845:spsR	mecA	gyrA	grlA	blaZ	aac(6')-aph(2'')	ant(6)-Ia	aph(3')-III	(AGly)sat4A	erm(B)	lnu(A)/lnu(B)	cat(pC221)	tet(M)	dfrG	EGENOMICS_SPA_TYPE	RIDOM_SPA_TYPE
PATRIC138	17	0.03	0.05	0.03	0.86	0.4	0.02	0	0	0.22	0.03	0.03	0.03	0.12	0.04	0.98	0.74	0.53	100	Ser84Leu	Ser80Ile	100	100	100	100	100	100	100	0	100	100	XX-G-A-A-A-D2-D2-D2-G2-C	Novel
NC_017568	25	0.03	0.03	0.03	0.01	0.01	0.02	0	0.03	0.22	0.03	0.03	0.03	0.12	1	1	1	1	0	Ser84	Ser80	100	0	100	100	100	100	0	0	100	0	XX-A-D2-D2-D2-D2-Z-C	t01
MQMP	45	0.03	0.04	0.03	0	0	0.02	0	0.03	0.23	0.03	0.03	0.03	0.12	0.04	0.98	0.97	0.96	100	Ser84Leu	Ser80Ile	100	100	100	100	100	100	0	100	100	100	XX-G-A-A-D2-E-D2-G2-C	t42
MQNB	45	0.03	0.03	0.03	0	0	0.02	0	0.03	0.23	0.03	0.03	0.03	0.12	0.04	0.98	0.97	0.96	100	Ser84Leu	Ser80Ile	100	100	100	100	100	100	0	100	100	100	XX-G-A-A-D2-E-D2-G2-C	t42
MQNC	45	0.03	0.03	0.03	0	0	0.02	0	0.03	0.23	0.03	0.03	0.03	0.12	0.04	0.71	0.97	0.96	100	Ser84Leu	Ser80Ile	100	100	100	100	100	100	0	100	100	100	XX-G-A-A-D2-E-D2-G2-C	t42
MQND	45	0.03	0.03	0.03	0	0	0.02	0	0.03	0.23	0.03	0.03	0.03	0.12	0.04	0.98	0.97	0.96	100	Ser84Leu	Ser80Ile	100	100	100	100	100	100	0	100	100	100	XX-G-A-A-D2-E-D2-G2-C	t42
PATRIC98	45	0.03	0.04	0.03	0	0	0.02	0	0.03	0.23	0.03	0.03	0.03	0.12	0.04	0.98	0.97	0.96	100	Ser84Leu	Ser80Ile	100	100	100	100	100	0	0	0	100	100	A-A-D2-E-D2-G2-C	Novel
PEOJ	45	0.03	0.03	0.03	0	0	0.02	0	0.03	0.23	0.03	0.03	0.03	0.12	0.04	0.71	0.79	0.96	100	Ser84Leu	Ser80Ile	100	100	100	100	100	100	0	100	100	100	XX-G-A-A-D2-G2-C	t40
PEOS	45	0.03	0.03	0.03	0	0	0.02	0	0.03	0.23	0.03	0.03	0.03	0.12	0.04	0.83	0.79	0.96	100	Ser84Leu	Ser80Ile	100	100	100	100	100	100	0	100	100	100	XX-G-A-A-D2-G2-C	t40
PEOT	45	0.03	0.03	0.03	0	0	0.02	0	0.03	0.23	0.03	0.03	0.03	0.12	0.04	0.71	0.79	0.96	100	Ser84Leu	Ser80Ile	100	100	100	100	100	100	0	100	100	100	XX-G-A-A-D2-G2-C	t40
PEPC	45	0.03	0.03	0.03	0	0	0.02	0.03	0.03	0.23	0.03	0.03	0.03	0.12	0.04	0.71	0.58	0.96	100	Ser84Leu	Ser80Ile	100	100	100	100	100	100	0	100	100	100	XX-G-A-A-D2-E-D2-F3-D2-E-D2-E-D2-E-D2-G2-C	Novel
PEPE	45	0.03	0.03	0.03	0	0	0.02	0	0.03	0.23	0.03	0.03	0.03	0.12	0.04	0.02	0.02	0.96	100	Ser84Leu	Ser80Ile	100	100	100	100	100	100	0	100	100	100	no enriched sequence.	Absent
PEPW	45	0.03	0.03	0.03	0	0	0.02	0	0.03	0.23	0.03	0.03	0.03	0.12	0.04	0.83	0.79	0.96	100	Ser84Leu	Ser80Ile	100	100	100	100	100	100	0	100	0	100	XX-G-A-A-D2-G2-C	t40
PEQE	45	0.03	0.03	0.03	0	0	0.02	0	0.03	0.23	0.03	0.03	0.03	0.12	0.03	0.71	0.81	0.96	100	Ser84Leu	Ser80Ile	100	100	100	100	100	100	0	100	100	100	XX-G-A-A-D2-E-D2-G2-C	t42
SRR5875113	45	0.03	0.03	0.03	0.01	0.01	0.02	0.03	0.03	0.23	0.03	0.03	0.03	0.12	0.04	0.71	0.97	0.96	100	Ser84Leu	Ser80Ile	100	100	100	100	100	100	0	100	100	100	XX-G-A-A-D2-E-D2-G2-C	t42
K21_F6	45	0.03	0.03	0.03	0	0	0.02	0	0.03	0.22	0.03	0.03	0.03	0.12	0.99	0.03	0.02	0.96	100	Ser84Leu	Ser80Ile	100	100	100	100	100	100	0	100	100	0	no enriched sequence.	Absent
K21_H1	45	0.03	0.03	0.04	0.37	0.81	0.02	0	0.03	0.22	0.03	0.03	0.03	0.12	0	0.03	0.02	1	100	Ser84Leu	Ser80Ile	100	100	100	100	100	100	0	100	100	0	no enriched sequence.	Absent
PHHY	45	1	0.99	0.83	0	0	0.02	0	0.03	0.22	0.03	0.03	0.03	0.12	0	0.03	0.02	1	100	Ser84Leu	Ser80Ile	100	100	100	100	100	100	0	100	100	0	no enriched sequence.	Absent
PHHZ	45	1	0.99	0.83	0	0	0.02	0	0.03	0.22	0.03	0.03	0.03	0.12	0	0.03	0.02	1	100	Ser84Leu	Ser80Ile	100	100	100	100	100	100	0	100	100	0	no enriched sequence.	Absent
PRDR	45	1	0.99	0.83	0	0	0.02	0	0.03	0.22	0.03	0.03	0.03	0.12	0	0.03	0.02	1	100	Ser84Leu	Ser80Ile	100	100	100	100	100	100	0	100	100	0	no enriched sequence.	Absent
QGOX (CP039746)	45	1	0.99	0.83	0	0	0.02	0	0.03	0.22	0.03	0.03	0.03	0.12	0	0.03	0.02	1	100	Ser84Leu	Ser80Ile	100	100	100	100	100	100	0	100	100	0	no enriched sequence.	Absent
SRR8815933	45	1	0.99	0.83	0	0	0.02	0	0.03	0.22	0.03	0.03	0.03	0.12	0	0.03	0.02	1	100	Ser84Leu	Ser80Ile	100	100	100	100	100	100	0	100	100	0	no enriched sequence.	Absent
SRR8815951	45	0.87	0.99	0.82	0.86	0.4	0.02	0	0.03	0.16	0.03	0.03	0.03	0.12	0.04	0.71	0.97	0.96	100	Ser84Leu	Ser80Ile	100	100	100	100	100	100	0	100	100	100	XX-G-A-A-D2-E-D2-G2-C	t42
SRR8236075	64	0.03	0.03	0.04	0.38	0.81	0.02	0	0.09	0.23	0.04	0.03	0.03	0.12	0.04	0.02	0.02	0.53	100	Ser84Leu	Ser80Ile	100	100	100	100	100	100	0	0	0	100	no enriched sequence.	Absent
SRR9028898	64	0.03	0.03	0.04	0.38	0.81	0.02	0	0.09	0.23	0.04	0.03	0.03	0.12	0.03	0.02	0.02	0.53	100	Ser84Leu	Ser80Ile	100	100	100	100	100	100	0	0	100	100	no enriched sequence.	Absent
K4_E2	64	0.03	0.03	0.03	0	0	0.02	0	0.09	0.22	0.04	0.03	0.03	0.12	0.04	0.02	0.02	0.54	100	Ser84	Ser80Ile	100	100	0	0	0	0	100	0	100	0	no enriched sequence.	Absent
PHHV	64	0.03	0.03	0.03	0	0	0.02	0	0.09	0.22	0.04	0.03	0.03	0.12	0.04	0.02	0.02	0.53	100	Ser84	Ser80Ile	100	100	100	100	100	100	0	0	0	100	no enriched sequence.	Absent
SRR8176568	64	0.03	0.03	0.04	0.38	0.81	0.02	0	0.09	0.22	0.04	0.03	0.03	0.12	0.04	0.02	0.02	0.53	100	Ser84	Ser80Ile	100	100	100	100	100	100	0	0	0	100	no enriched sequence.	Absent
SRR7239977	64	0.03	0.03	0.03	0	0	0.02	0	0.09	0.22	0.04	0.03	0.03	0.12	0.04	0.02	0.02	0.53	100	Ser84Leu	Ser80Ile	100	100	100	100	100	100	0	0	0	100	no enriched sequence.	Absent
K15_F2	64	0.03	0.03	0.03	0	0	0.02	0	0	0.22	0.03	0.03	0.03	0.12	0.04	0.02	0.02	0.54	100	Ser84	Ser80	100	100	0	0	0	0	0	0	100	0	no enriched sequence.	Absent
K4_D5	64	0.03	0.03	0.04	0.37	0.81	0.02	0	0	0.22	0.03	0.03	0.03	0.12	0.04	0.02	0.02	0.54	100	Ser84	Ser80	100	100	0	0	0	0	0	0	0	0	no enriched sequence.	Absent
PATRIC48	64	0.03	0.04	0.04	0.04	0.09	0.02	0	0	0.22	0.03	0.03	0.03	0.12	0.04	0.02	0.02	0.54	100	Ser84	Ser80	100	100	0	0	0	0	0	0	100	0	no enriched sequence.	Absent
PATRIC54	64	0.03	0.03	0.04	0.38	0.81	0.02	0	0	0.22	0.03	0.03	0.03	0.12	0.04	0.02	0.02	0.54	100	Ser84	Ser80	100	100	0	0	0	0	0	100	100	0	no enriched sequence.	Absent
PATRIC8	64	0.03	0.04	0.03	0	0	0.02	0	0	0.22	0.03	0.03	0.03	0.12	0.04	0.02	0.02	0.54	100	Ser84	Ser80	100	100	0	0	0	0	100	0	100	0	no enriched sequence.	Absent
QHIL	64	0.03	0.03	0.04	0.4	0.91	0.02	0	0	0.22	0.03	0.03	0.03	0.12	0.04	0.02	0.02	0.54	100	Ser84	Ser80	100	100	0	0	0	0	0	0	0	0	no enriched sequence.	Absent
QHJC	64	0.03	0.03	0.04	0.4	0.91	0.02	0	0	0.22	0.03	0.03	0.03	0.12	0.04	0.02	0.02	0.54	100	Ser84	Ser80	100	100	0	0	0	0	0	0	0	0	no enriched sequence.	Absent
QQPM	64	0.03	0.03	0.04	0.4	0.91	0.02	0	0	0.22	0.03	0.03	0.03	0.12	0.04	0.02	0.02	0.54	100	Ser84	Ser80	100	100	0	0	0	0	0	0	0	0	no enriched sequence.	Absent
QQPN	64	0.03	0.03	0.04	0.4	0.91	0.02	0	0	0.22	0.03	0.03	0.03	0.12	0.04	0.02	0.02	0.54	100	Ser84	Ser80	100	100	0	0	0	0	0	0	0	0	no enriched sequence.	Absent
QQPO	64	0.03	0.03	0.04	0.25	0.57	0.02	0	0	0.22	0.03	0.03	0.03	0.12	0.04	0.02	0.02	0.54	100	Ser84	Ser80	100	100	0	0	0	0	0	0	0	0	no enriched sequence.	Absent
SRR6160719	64	0.03	0.03	0.03	0	0	0.02	0	0	0.22	0.03	0.03	0.03	0.12	0.04	0.02	0.02	0.54	100	Ser84	Ser80	100	100	0	0	0	0	0	0	100	0	no enriched sequence.	Absent
SRR8815925	64	0.03	0.03	0.04	0.37	0.81	0.02	0	0	0.22	0.03	0.03	0.03	0.12	0.04	0.02	0.02	0.54	100	Ser84	Ser80	100	100	0	0	0	0	100	0	0	0	no enriched sequence.	Absent
SRR8815926	64	0.03	0.03	0.03	0	0	0.02	0.03	0	0.22	0.03	0.03	0.03	0.12	0.04	0.02	0.02	0.54	100	Ser84	Ser80	100	100	0	0	0	0	0	0	100	0	no enriched sequence.	Absent
CP015626	68	0.03	0.05	0.03	0.85	0.4	0.02	0	0	0.22	0.03	0.03	0.03	0.12	0.04	0.71	0.7	0.99	100	Ser84Leu	Ser80Ile	100	100	100	100	100	100	100	0	100	0	XX-A-D2-D2-G2-C	t06
ERR175868	68	0.03	0.05	0.03	0.86	0.4	0.02	0	0	0.22	0.03	0.03	0.03	0.12	0.04	0.71	0.7	0.99	100	Ser84Leu	Ser80Ile	100	100	100	100	100	100	100	0	100	100	XX-A-D2-D2-G2-C	t06
PATRIC133	68	0.03	0.05	0.03	0.86	0.4	0.02	0	0	0.22	0.03	0.03	0.03	0.12	0.04	0.71	0.7	0.99	100	Ser84Leu	Ser80Ile	100	100	100	100	100	100	100	0	100	100	XX-A-D2-D2-G2-C	t06
PATRIC19	68	0.03	0.05	0.03	0.86	0.4	0.02	0	0	0.22	0.03	0.03	0.03	0.12	0.04	0.71	0.7	0.99	100	Ser84Leu	Ser80Ile	100	100	100	100	100	100	100	0	100	100	XX-A-D2-D2-G2-C	t06
PATRIC22	68	0.03	0.05	0.03	0.86	0.4	0.02	0	0	0.22	0.03	0.03	0.03	0.12	0.04	0.71	0.7	0.99	100	Ser84Leu	Ser80Ile	100	100	100	100	100	100	100	0	100	100	XX-A-D2-D2-G2-C	t06
PATRIC30	68	0.03	0.05	0.03	0.86	0.4	0.02	0	0	0.22	0.03	0.03	0.03	0.12	0.04	0.71	0.7	0.99	100	Ser84Leu	Ser80Ile	100	100	100	100	100	100	100	0	100	100	XX-A-D2-D2-G2-C	t06
PATRIC36	68	0.03	0.05	0.03	0.86	0.4	0.02	0	0	0.22	0.03	0.03	0.03	0.12	0.04	0.71	0.7	0.99	100	Ser84Leu	Ser80Ile	100	100	100	100	100	100	0	0	100	100	XX-A-D2-D2-G2-C	t06
PATRIC38	68	0.03	0.05	0.03	0.86	0.4	0.02	0	0	0.22	0.03	0.03	0.03	0.12	0.04	0.71	0.7	0.99	100	Ser84Leu	Ser80Ile	100	100	100	100	100	100	100	0	100	100	XX-A-D2-D2-G2-C	t06
PATRIC4	68	0.03	0.05	0.03	0.86	0.4	0.02	0	0	0.22	0.03	0.03	0.03	0.12	0.04	0.71	0.7	0.99	100	Ser84Leu	Ser80Ile	100	100	100	100	100	100	100	0	100	100	XX-A-D2-D2-G2-C	t06
PATRIC5	68	0.03	0.05	0.03	0.86	0.4	0.02	0	0	0.22	0.03	0.03	0.03	0.12	0.04	0.71	0.7	0.99	100	Ser84Leu	Ser80Ile	100	100	100	100	100	100	100	0	100	100	XX-A-D2-D2-G2-C	t06
PATRIC50	68	0.03	0.05	0.03	0.86	0.4	0.02	0	0	0.22	0.03	0.03	0.03	0.12	0.04	0.71	0.7	0.99	100	Ser84Leu	Ser80Ile	100	100	100	100	100	100	100	0	100	100	XX-A-D2-D2-G2-C	t06
PATRIC71	68	0.03	0.05	0.03	0.86	0.4	0.02	0	0	0.22	0.03	0.03	0.03	0.12	0.04	0.71	0.7	0.99	100	Ser84Leu	Ser80Ile	100	100	100	100	100	100	0	0	100	100	XX-A-D2-D2-G2-C	t06
PATRIC78	68	0.03	0.05	0.03	0.86	0.4	0.02	0	0	0.22	0.03	0.03	0.03	0.12	0.04	0.71	0.7	0.99	100	Ser84Leu	Ser80Ile	100	100	100	100	100	100	0	0	100	100	XX-A-D2-D2-G2-C	t06
PATRIC86	68	0.03	0.05	0.03	0.86	0.4	0.02	0	0	0.22	0.03	0.03	0.03	0.12	0.04	0.71	0.7	0.99	100	Ser84Leu	Ser80Ile	100	100	100	100	100	100	100	100	100	100	XX-A-D2-D2-G2-C	t06
QGPK	68	0.03	0.05	0.03	0.86	0.4	0.02	0	0	0.22	0.03	0.03	0.03	0.12	0.04	0.71	0.7	0.99	100	Ser84Leu	Ser80Ile	100	100	100	100	100	100	100	0	100	100	XX-A-D2-D2-G2-C	t06
ANOI	71	1	1	1	1	0.41	0.02	0.03	0.03	0.22	0.03	0.03	0.03	0.12	0.04	0.7	0.71	1	100	Ser84Leu	Ser80Ile	100	100	100	100	100	100	0	0	0	0	XX-A-D2-D2-G2-C	t06
B24733	71	1	1	1	1	0.41	0.03	0.03	0.03	0.22	0.03	0.03	0.03	0.12	0.04	0.98	0.95	1	100	Ser84Leu	Ser80Ile	100	100	100	100	100	100	0	0	0	100	XX-A-D2-D2-D2-G2-C	t02
CP016073	71	1	1	1	1	0.41	0.02	0.03	0.03	0.22	0.03	0.03	0.03	0.12	0.04	0.7	0.71	1	100	Ser84Leu	Ser80Ile	100	100	100	100	100	100	0	0	0	0	XX-A-D2-D2-G2-C	t06
CP032682	71	1	1	1	0.01	0	0.02	0.03	0.03	0.22	0.03	0.03	0.03	0.12	0.04	0.98	0.65	1	100	Ser84Leu	Ser80Ile	100	100	100	100	100	100	0	0	0	100	XX-A-D2-D2-D2-G2-C	t02
ERR144842	71	1	1	1	1	0.41	0.02	0	0.03	0.22	0.03	0.03	0.03	0.12	0.04	0.66	0.65	1	100	Ser84Leu	Ser80Ile	100	100	100	100	100	100	0	0	0	100	XX-A-D2-D2-D2-G2-C	t02
ERR144844	71	1	1	1	1	0.41	0.02	0.03	0.03	0.22	0.03	0.03	0.03	0.12	0.04	0.66	0.65	1	100	Ser84Leu	Ser80Ile	100	100	100	100	100	100	0	100	0	100	XX-A-D2-D2-D2-G2-C	t02
ERR294366	71	1	1	1	1	0.41	0.02	0.03	0.03	0.22	0.03	0.03	0.03	0.12	0.04	0.63	0.65	1	100	Ser84Leu	Ser80Ile	100	100	100	100	100	100	0	0	0	100	XX-A-D2-D2-D2-G2-C	t02
ERR294367	71	1	1	1	1	0.41	0.02	0.03	0.03	0.22	0.03	0.03	0.03	0.12	0.04	0.98	0.65	1	100	Ser84Leu	Ser80Ile	100	100	100	100	100	100	0	0	0	100	XX-A-D2-D2-D2-G2-C	t02
ERR758366	71	1	1	1	1	0.41	0.02	0.03	0.03	0.22	0.03	0.03	0.03	0.12	0.04	0.7	0.95	1	100	Ser84Leu	Ser80Ile	100	100	100	100	100	100	0	0	0	100	XX-A-D2-D2-D2-G2-C	t02
ERR758380	71	1	1	1	1	0.41	0.02	0.03	0.03	0.22	0.03	0.03	0.03	0.12	0.04	0.7	0.65	1	100	Ser84Leu	Ser80Ile	0	100	100	100	100	100	0	0	0	100	XX-A-D2-D2-D2-G2-C	t02
ERR758381	71	1	1	1	1	0.41	0.02	0	0.03	0.22	0.03	0.03	0.03	0.12	0.04	0.7	0.95	1	100	Ser84Leu	Ser80Ile	100	100	100	100	100	100	0	0	0	100	XX-A-D2-D2-D2-G2-C	t02
ERR758382	71	1	1	1	1	0.41	0.02	0.03	0.03	0.22	0.03	0.03	0.03	0.12	0.04	0.98	0.95	1	100	Ser84Leu	Ser80Ile	100	100	100	100	100	100	0	0	0	100	XX-A-D2-D2-D2-G2-C	t02
ERR758383	71	1	1	1	1	0.41	0.02	0	0.03	0.22	0.03	0.03	0.03	0.12	0.04	0.59	0.21	1	100	Ser84Leu	Ser80Ile	100	100	100	100	100	100	0	100	0	100	no enriched sequence.	Absent
ERR758384	71	1	1	1	1	0.41	0.02	0.03	0.03	0.22	0.03	0.03	0.03	0.12	0.04	0.7	0.71	1	100	Ser84Leu	Ser80Ile	100	100	100	100	100	100	0	0	0	100	XX-A-D2-D2-G2-C	t06
ERR758385	71	1	1	1	1	0.41	0.02	0.03	0.03	0.22	0.03	0.03	0.03	0.12	0.04	0.7	0.71	1	100	Ser84Leu	Ser80Ile	100	100	100	100	100	100	0	0	0	100	XX-A-D2-D2-G2-C	t06
ERR758386	71	1	1	1	1	0.41	0.02	0	0.03	0.22	0.03	0.03	0.03	0.12	0.04	0.7	0.65	1	100	Ser84Leu	Ser80Ile	100	100	100	100	100	100	0	0	0	100	XX-A-D2-D2-D2-G2-C	t02
ERR758387	71	1	1	1	1	0.41	0.02	0.03	0.03	0.22	0.03	0.03	0.03	0.12	0.04	0.7	0.95	1	100	Ser84Leu	Ser80Ile	100	100	100	100	100	100	0	0	0	100	XX-A-D2-D2-D2-G2-C	t02
ERR758388	71	1	1	1	1	0.41	0.02	0.03	0.03	0.22	0.03	0.03	0.03	0.12	0.04	0.7	0.71	1	100	Ser84Leu	Ser80Ile	100	100	100	100	100	100	0	0	0	100	XX-A-D2-D2-G2-C	t06
ERR758389	71	1	1	1	1	0.41	0.02	0.03	0.03	0.22	0.03	0.03	0.03	0.12	0.04	0.51	0.95	1	100	Ser84Leu	Ser80Ile	100	100	100	100	100	100	0	0	0	100	XX-A-D2-D2-D2-G2-C	t02
ERR758390	71	1	1	1	1	0.41	0.02	0.03	0.03	0.22	0.03	0.03	0.03	0.12	0.04	0.56	0.95	1	100	Ser84Leu	Ser80Ile	100	100	100	100	100	100	0	0	0	100	XX-A-D2-D2-D2-G2-C	t02
ERR758391	71	1	1	1	1	0.41	0.02	0	0.03	0.22	0.03	0.03	0.03	0.12	0.04	0.7	0.95	1	100	Ser84Leu	Ser80Ile	100	100	100	100	100	100	0	0	0	100	XX-A-D2-D2-D2-G2-C	t02
ERR758392	71	1	1	1	1	0.41	0.02	0	0.03	0.22	0.03	0.03	0.03	0.12	0.04	0.51	0.65	1	100	Ser84Leu	Ser80Ile	100	100	100	100	100	0	0	0	0	100	XX-A-D2-D2-D2-G2-C	t02
ERR758394	71	1	1	1	1	0.41	0.02	0.03	0.03	0.22	0.03	0.03	0.03	0.12	0.04	0.51	0.95	1	100	Ser84Leu	Ser80Ile	100	100	100	100	100	100	0	0	0	100	XX-A-D2-D2-D2-G2-C	t02
ERR758395	71	1	1	1	1	0.41	0.02	0.03	0.03	0.22	0.03	0.03	0.03	0.12	0.04	0.7	0.65	1	100	Ser84Leu	Ser80Ile	100	100	100	100	100	100	0	0	0	100	XX-A-D2-D2-D2-G2-C	t02
ERR758396	71	1	1	1	1	0.41	0.02	0	0.03	0.22	0.03	0.03	0.03	0.12	0.04	0.98	0.95	1	100	Ser84Leu	Ser80Ile	100	100	100	100	100	100	0	0	0	100	XX-A-D2-D2-D2-G2-C	t02
ERR758397	71	1	1	1	1	0.41	0.02	0.03	0.03	0.22	0.03	0.03	0.03	0.12	0.04	0.7	0.55	1	100	Ser84Leu	Ser80Ile	100	100	100	100	100	100	0	0	0	100	XX-A-D2-D2-G2-C	t06
ERR758398	71	1	1	1	1	0.41	0.02	0	0.03	0.22	0.03	0.03	0.03	0.12	0.04	0.86	0.28	1	100	Ser84Leu	Ser80Ile	0	100	100	100	100	100	0	100	0	100	no enriched sequence.	Absent
ERR758399	71	1	1	1	1	0.41	0.02	0	0.03	0.22	0.03	0.03	0.03	0.12	0.04	0.59	0.21	1	100	Ser84Leu	Ser80Ile	100	100	100	100	100	100	0	100	0	100	no enriched sequence.	Absent
ERR758401	71	1	1	1	1	0.41	0.02	0	0.03	0.22	0.03	0.03	0.03	0.12	0.04	0.59	0.21	1	100	Ser84Leu	Ser80Ile	100	100	100	100	100	100	0	100	0	100	no enriched sequence.	Absent
ERR758402	71	1	1	1	1	0.41	0.02	0	0.03	0.22	0.03	0.03	0.03	0.12	0.04	0.59	0.21	1	100	Ser84Leu	Ser80Ile	100	100	100	100	100	100	0	100	0	100	no enriched sequence.	Absent
ERR758403	71	1	1	1	1	0.41	0.02	0.03	0.03	0.22	0.03	0.03	0.03	0.12	0.04	0.98	0.95	1	100	Ser84Leu	Ser80Ile	100	100	100	100	100	100	0	0	0	100	XX-A-D2-D2-D2-G2-C	t02
K10_G9	71	1	1	1	0.01	0	0.02	0.03	0.03	0.22	0.03	0.03	0.03	0.12	0.04	0.71	0.55	1	100	Ser84Leu	Ser80Ile	100	100	100	100	100	100	0	0	0	100	XX-A-D2-D2-G2-C	t06
K14_F9	71	1	1	1	0.01	0	0.02	0.03	0.03	0.22	0.03	0.03	0.03	0.12	0.04	0.71	0.55	1	100	Ser84Leu	Ser80Ile	100	100	100	100	100	100	0	0	0	100	no enriched sequence.	Not_Resolved
K14_G7	71	1	1	1	0.01	0	0.02	0.03	0.03	0.22	0.03	0.03	0.03	0.12	0.04	0.7	0.65	1	100	Ser84Leu	Ser80Ile	100	100	100	100	100	100	0	0	0	100	XX-A-D2-D2-D2-G2-C	t02
K15_A5	71	1	1	1	0.01	0	0.02	0.03	0.03	0.22	0.03	0.03	0.03	0.12	0.04	0.7	0.95	1	100	Ser84Leu	Ser80Ile	100	100	100	100	100	100	0	0	0	100	XX-A-D2-D2-D2-G2-C	t02
K7_G9	71	1	1	1	0.01	0	0.02	0.03	0.03	0.22	0.03	0.03	0.03	0.12	0.04	0.71	0.71	1	100	Ser84Leu	Ser80Ile	100	100	100	100	100	100	0	0	0	100	XX-A-D2-D2-G2-C	t06
PATRIC121	71	1	1	1	0.38	0.83	0.02	0.03	0.03	0.22	0.03	0.03	0.03	0.12	0.04	0.98	0.61	1	100	Ser84Leu	Ser80Ile	100	100	0	0	0	100	100	0	0	100	XX-A-D2-D2-D2-G2-C	t02
PATRIC139	71	1	1	1	1	0.82	0.02	0.03	0.03	0.22	0.03	0.03	0.03	0.12	0.04	0.98	0.65	1	100	Ser84Leu	Ser80Ile	100	100	100	100	100	100	0	0	0	100	XX-A-D2-D2-D2-G2-C	t02
PATRIC23	71	1	1	1	1	0.41	0.02	0	0.03	0.22	0.03	0.03	0.03	0.12	0.04	0.71	0.65	1	100	Ser84Leu	Ser80Ile	100	100	100	100	100	100	0	0	0	100	XX-A-D2-D2-D2-G2-C	t02
PATRIC24	71	1	1	1	0.38	0.83	0.02	0.03	0.03	0.22	0.03	0.03	0.03	0.12	0.04	0.98	0.61	1	100	Ser84Leu	Ser80Ile	100	100	0	0	0	100	100	0	0	100	XX-A-D2-D2-D2-G2-C	t02
PATRIC42	71	1	1	1	0.38	0.83	0.02	0.03	0.03	0.22	0.03	0.03	0.03	0.12	0.04	0.98	0.61	1	100	Ser84Leu	Ser80Ile	100	100	0	0	0	100	0	0	0	100	XX-A-D2-D2-D2-G2-C	t02
PATRIC9	71	1	1	1	1	0.41	0.02	0.03	0.03	0.22	0.03	0.03	0.03	0.12	0.04	0.98	0.55	1	100	Ser84Leu	Ser80Ile	100	100	100	100	100	100	0	0	0	100	M-M-H-D	Novel
PEOH	71	1	1	1	1	0.41	0.02	0.03	0.03	0.22	0.03	0.03	0.03	0.12	0.04	0.83	0.35	1	100	Ser84Leu	Ser80Ile	100	100	100	100	100	100	0	100	0	100	XX-A-D2-D2-G2-C	t06
PEOI	71	1	1	1	1	0.41	0.02	0	0.03	0.22	0.03	0.03	0.03	0.12	0.04	0.7	0.75	1	100	Ser84Leu	Ser80Ile	100	100	100	100	100	100	0	100	0	100	XX-A-D2-D2-D2-E-D2-D2-D2-D2-D2-G2-C	Novel
PEOK	71	1	1	1	1	0.41	0.02	0.03	0.03	0.22	0.03	0.03	0.03	0.12	0.04	0.83	0.39	1	100	Ser84Leu	Ser80Ile	100	100	100	100	100	100	0	0	0	100	XX-A-D2-D2-D2-E-E-xx-D2-D2-D2-D2-G2-C	Novel
PEOL	71	1	1	1	1	0.41	0.02	0.03	0.03	0.22	0.03	0.03	0.03	0.12	0.04	0.7	0.39	0.99	100	Ser84Leu	Ser80Ile	100	100	100	100	100	100	0	0	0	100	XX-A-D2-D2-D2-D2-D2-A-D2-D2-D2-G2-C	Novel
PEON	71	1	1	1	1	0.41	0.02	0	0.03	0.22	0.03	0.03	0.03	0.12	0.04	0.7	0.71	1	100	Ser84Leu	Ser80Ile	100	100	100	100	100	100	0	0	0	100	XX-A-D2-D2-G2-C	t06
PEOP	71	1	1	1	1	0.41	0.02	0	0.03	0.22	0.03	0.03	0.03	0.12	0.04	0.71	0.71	1	100	Ser84Leu	Ser80Ile	100	100	0	0	0	0	0	100	0	0	XX-A-D2-D2-G2-C	t06
PEOQ	71	1	1	1	1	0.41	0.02	0.03	0.03	0.22	0.03	0.03	0.03	0.12	0.04	0.83	0.33	1	100	Ser84Leu	Ser80Ile	100	100	0	0	0	0	0	100	0	100	M-M-H-D	Novel
PEOR	71	1	1	1	1	0.41	0.02	0.03	0.03	0.22	0.03	0.03	0.03	0.12	0.04	0.7	0.74	1	100	Ser84Leu	Ser80Ile	100	100	100	100	100	100	0	100	0	100	XX-A-D2-D2-xx-D2-xx-A-D2-D2-G2-C	Novel
PEOU	71	1	1	1	1	0.41	0.02	0.03	0.03	0.22	0.03	0.03	0.03	0.12	0.04	0.83	0.35	1	100	Ser84Leu	Ser80Ile	100	100	100	100	100	100	0	0	0	100	XX-A-D2-D2-G2-C	t06
PEOV	71	1	1	1	1	0.41	0.02	0.03	0.03	0.22	0.03	0.03	0.03	0.12	0.04	0.83	0.35	1	100	Ser84Leu	Ser80Ile	100	100	100	100	100	100	0	0	0	100	XX-A-D2-D2-G2-C	t06
PEOW	71	1	1	1	1	0.41	0.02	0.03	0.03	0.22	0.03	0.03	0.03	0.12	0.04	0.83	0.35	1	100	Ser84Leu	Ser80Ile	100	100	100	100	100	100	0	100	0	100	XX-A-D2-D2-G2-C	t06
PEOX	71	1	1	1	1	0.41	0.02	0.03	0.03	0.22	0.03	0.03	0.03	0.12	0.04	0.83	0.38	1	100	Ser84Leu	Ser80Ile	100	100	100	100	100	0	0	100	0	100	XX-A-D2-D2-D2-D2-xx-D2-A-D2-D2-D2-G2-C	Novel
PEOY	71	1	1	1	1	0.41	0.02	0.03	0.03	0.22	0.03	0.03	0.03	0.12	0.04	0.98	0.71	1	100	Ser84Leu	Ser80Ile	100	100	100	100	100	0	0	0	0	100	XX-A-D2-D2-G2-C	t06
PEOZ	71	1	1	1	1	0.41	0.02	0	0.03	0.22	0.03	0.03	0.03	0.12	0.04	0.7	0.74	1	100	Ser84Leu	Ser80Ile	100	100	100	100	100	100	0	100	0	100	XX-A-D2-D2-D2-E-D2-A-D2-D2-D2-G2-C	Novel
PEPA	71	1	1	1	1	0.41	0.02	0	0.03	0.22	0.03	0.03	0.03	0.12	0.04	0.7	0.71	1	100	Ser84Leu	Ser80Ile	100	100	100	100	100	100	0	0	0	100	XX-A-D2-D2-G2-C	t06
PEPF	71	1	1	1	1	0.41	0.02	0.03	0.03	0.22	0.03	0.03	0.03	0.12	0.04	0.83	0.35	1	100	Ser84Leu	Ser80Ile	100	100	0	0	0	0	0	0	0	0	XX-A-D2-D2-G2-C	t06
PEPK	71	1	1	1	1	0.41	0.02	0.03	0.03	0.22	0.03	0.03	0.03	0.12	0.04	0.7	0.39	1	100	Ser84Leu	Ser80Ile	100	0	100	100	100	100	0	100	0	100	XX-A-D2-D2-D2-E-D2-D2-A-D2-D2-D2-G2-C	Novel
PEPL	71	1	1	1	1	0.41	0.02	0.03	0.03	0.22	0.03	0.03	0.03	0.12	0.04	0.86	0.28	1	100	Ser84Leu	Ser80Ile	100	100	0	0	0	0	0	100	0	0	no enriched sequence.	Absent
PEPM	71	1	1	1	1	0.82	0.02	0.03	0.03	0.22	0.03	0.03	0.03	0.12	0.04	0.7	0.39	1	100	Ser84Leu	Ser80Ile	100	100	100	100	100	100	0	100	0	100	XX-A-D2-D2-D2-D2-E-D2-D2-D2-D2-D2-G2-C	Novel
PEPP	71	1	1	1	1	0.41	0.02	0.03	0.03	0.22	0.03	0.03	0.03	0.12	0.04	0.7	0.35	1	100	Ser84Leu	Ser80Ile	100	100	100	100	100	100	0	0	0	100	XX-A-D2-D2-G2-C	t06
PEPT	71	1	1	1	1	0.41	0.02	0.03	0.03	0.22	0.03	0.03	0.03	0.12	0.04	0.7	0.71	1	100	Ser84Leu	Ser80Ile	100	100	100	100	100	100	0	0	0	100	XX-A-D2-D2-G2-C	t06
PEQD	71	1	1	1	1	0.41	0.02	0.03	0.03	0.22	0.03	0.03	0.03	0.12	0.04	0.7	0.39	1	100	Ser84Leu	Ser80Ile	100	100	100	100	100	100	0	0	0	100	XX-A-D2-D2-D2-D2-D2-D2-A-A-D2-D2-D2-G2-C	Novel
PHHW	71	1	1	1	1	0.41	0.02	0.03	0.03	0.22	0.03	0.03	0.03	0.12	0.04	0.71	0.55	1	100	Ser84Leu	Ser80Ile	100	100	100	100	100	100	0	0	0	100	XX-A-D2-D2-G2-C	t06
PHHX	71	1	1	1	1	0.41	0.02	0.03	0.03	0.22	0.03	0.03	0.03	0.12	0.04	0.71	0.55	1	100	Ser84Leu	Ser80Ile	100	100	100	100	100	100	0	0	0	100	XX-A-D2-D2-G2-C	t06
PHIB	71	1	1	1	1	0.41	0.02	0	0.03	0.22	0.03	0.03	0.03	0.12	0.04	0.98	0.65	1	100	Ser84Leu	Ser80Ile	100	100	0	0	0	100	0	0	0	100	XX-A-D2-D2-D2-G2-C	t02
PHIC	71	1	1	1	1	0.41	0.02	0	0.03	0.22	0.03	0.03	0.03	0.12	0.04	0.71	0.65	1	100	Ser84Leu	Ser80Ile	100	100	100	100	100	100	0	0	0	100	XX-A-D2-D2-D2-G2-C	t02
PHID	71	1	1	1	1	0.41	0.02	0.03	0.03	0.22	0.03	0.03	0.03	0.12	0.04	0.71	0.55	1	100	Ser84Leu	Ser80Ile	100	100	100	100	100	100	0	0	0	100	XX-A-D2-D2-G2-C	t06
QHIB	71	1	1	1	1	0.94	0.02	0.03	0.03	0.22	0.03	0.03	0.03	0.12	0.04	0.7	0.94	1	100	Ser84Leu	Ser80Ile	100	100	100	100	100	0	0	0	0	100	XX-A-D2-D2-D2-G2-C	t02
QHIE	71	1	1	1	1	0.41	0.02	0	0.03	0.22	0.03	0.03	0.03	0.12	0.04	0.98	0.7	1	100	Ser84Leu	Ser80Ile	100	100	100	100	100	0	0	100	0	100	XX-A-D2-D2-D2-D2-G2-C	t05
QHII	71	1	1	1	1	0.41	0.02	0	0.03	0.22	0.03	0.03	0.03	0.12	0.04	0.98	1	1	100	Ser84Leu	Ser80Ile	100	100	100	100	100	100	0	100	0	100	XX-A-D2-D2-D2-D2-G2-C	t05
QHIJ	71	1	1	1	1	0.41	0.02	0	0.03	0.22	0.03	0.03	0.03	0.12	0.04	0.7	0.94	1	100	Ser84Leu	Ser80Ile	100	100	100	100	100	100	0	100	0	100	XX-A-D2-D2-D2-G2-C	t02
QHIO	71	1	1	1	1	0.41	0.02	0.03	0.03	0.22	0.03	0.03	0.03	0.12	0.04	0.98	0.65	1	100	Ser84Leu	Ser80Ile	100	100	100	100	100	100	0	100	0	100	XX-A-D2-D2-D2-G2-C	t02
QHIP	71	1	1	1	1	0.41	0.02	0	0.03	0.22	0.03	0.03	0.03	0.12	0.04	0.98	1	1	100	Ser84Leu	Ser80Ile	100	100	100	100	100	100	0	100	0	100	XX-A-D2-D2-D2-D2-G2-C	t05
QHIT	71	1	1	1	1	0.41	0.02	0	0.03	0.22	0.03	0.03	0.03	0.12	0.04	0.98	0.7	1	100	Ser84Leu	Ser80Ile	100	100	100	100	100	100	0	100	0	100	XX-A-D2-D2-D2-D2-G2-C	t05
QHIV	71	1	1	1	1	0.41	0.02	0.03	0.03	0.22	0.03	0.03	0.03	0.12	0.04	0.98	0.65	1	100	Ser84Leu	Ser80Ile	100	100	100	100	100	100	0	100	0	100	XX-A-D2-D2-D2-G2-C	t02
QHIZ	71	1	1	1	1	0.41	0.02	0	0.03	0.22	0.03	0.03	0.03	0.12	0.04	0.98	0.7	1	100	Ser84Leu	Ser80Ile	100	100	100	100	100	100	0	100	0	100	XX-A-D2-D2-D2-D2-G2-C	t05
QHJA	71	1	1	1	1	0.41	0.02	0	0.03	0.22	0.03	0.03	0.03	0.12	0.04	0.98	0.65	1	100	Ser84Leu	Ser80Ile	100	100	100	100	100	100	0	100	0	100	XX-A-D2-D2-D2-G2-C	t02
QHJB	71	1	1	1	1	0.41	0.02	0.03	0.03	0.22	0.03	0.03	0.03	0.12	0.04	0.98	0.65	1	100	Ser84Leu	Ser80Ile	100	100	100	100	100	100	0	100	0	100	XX-A-D2-D2-D2-G2-C	t02
SRR8092759	71	1	1	1	1	0.82	0.02	0	0.03	0.22	0.03	0.03	0.03	0.12	0.04	0.7	0.65	1	100	Ser84Leu	Ser80Ile	100	100	100	100	100	100	0	0	0	100	XX-A-D2-D2-D2-G2-C	t02
SRR8092760	71	1	1	1	1	0.41	0.02	0	0.03	0.22	0.03	0.03	0.03	0.12	0.04	0.7	0.65	1	100	Ser84Leu	Ser80Ile	100	100	100	100	100	100	0	0	0	100	XX-A-D2-D2-D2-G2-C	t02
SRR8092761	71	1	1	1	0.38	0.82	0.02	0.03	0.03	0.22	0.03	0.03	0.03	0.12	0.04	0.51	0.95	1	100	Ser84Leu	Ser80Ile	100	100	100	100	100	100	0	100	0	100	XX-A-D2-D2-D2-G2-C	t02
SRR8092762	71	1	1	1	1	0.41	0.02	0.03	0.03	0.22	0.03	0.03	0.03	0.12	0.04	0.98	0.95	1	100	Ser84Leu	Ser80Ile	100	100	100	100	100	0	0	0	0	100	XX-A-D2-D2-D2-G2-C	t02
SRR8092763	71	1	1	1	1	0.41	0.02	0	0.03	0.22	0.03	0.03	0.03	0.12	0.04	0.98	0.95	1	100	Ser84Leu	Ser80Ile	100	100	0	0	0	0	0	0	0	0	XX-A-D2-D2-D2-G2-C	t02
SRR8092765	71	1	1	1	1	0.41	0.02	0.03	0.03	0.22	0.03	0.03	0.03	0.12	0.04	0.7	0.7	1	100	Ser84Leu	Ser80Ile	100	100	100	100	100	100	0	0	0	100	M-M-M-H-D	Novel
SRR8247815	71	1	1	1	1	0.41	0.02	0	0.03	0.22	0.03	0.03	0.03	0.12	0.04	0.71	0.55	1	100	Ser84Leu	Ser80Ile	100	100	0	0	0	0	0	0	0	100	XX-A-D2-D2-G2-C	t06
ERR758393	71	1	1	1	1	0.41	0.02	0	0	0.22	0.03	0.03	0.03	0.12	0.03	0.51	0.95	1	100	Ser84Leu	Ser80Ile	100	100	100	100	100	100	0	0	0	100	XX-A-D2-D2-D2-G2-C	t02
SRR8092764	71	1	1	1	1	0.41	0.02	0.03	0	0.22	0.03	0.03	0.03	0.12	0.04	0.7	0.95	1	100	Ser84Leu	Ser80Ile	100	100	100	100	100	100	0	0	0	100	XX-A-D2-D2-D2-G2-C	t02
SRR8092766	71	1	1	1	0.01	0	0.02	0.03	0	0.22	0.03	0.03	0.03	0.12	0.04	0.7	0.95	1	100	Ser84Leu	Ser80Ile	100	100	100	100	100	100	0	0	0	100	XX-A-D2-D2-D2-G2-C	t02
CP016072	84	0.03	0	0.03	0.01	0	0.02	0	0.03	0.23	0.03	0.03	0.03	0.12	0.99	0.02	0.02	0.99	100	Ser84	Ser80	100	0	100	100	100	0	0	0	0	0	no enriched sequence.	Absent
PATRIC6	84	0.03	0.03	0.03	0.01	0	0.02	0	0.03	0.23	0.03	0.03	0.03	0.12	0.99	0.02	0.02	0.99	100	Ser84	Ser80	100	0	100	100	100	100	0	0	100	0	no enriched sequence.	Absent
PHIA	84	0.03	0.03	0.03	0.01	0	0.02	0	0.03	0.23	0.03	0.03	0.03	0.12	0.99	0.02	0.02	0.99	100	Ser84	Ser80	100	0	100	100	100	100	0	0	0	0	no enriched sequence.	Absent
QHIH	84	0.03	0.03	0.03	0.01	0	0.02	0	0.03	0.23	0.03	0.03	0.03	0.12	0.99	0.02	0.02	0.99	100	Ser84	Ser80	100	0	0	0	0	100	0	0	100	0	no enriched sequence.	Absent
QHIN	84	0.03	0.03	0.03	0.01	0	0.02	0	0.03	0.23	0.03	0.03	0.03	0.12	0.99	0.02	0.02	0.99	100	Ser84	Ser80	100	0	0	0	0	100	0	0	100	0	no enriched sequence.	Absent
QHIR	84	0.03	0.03	0.03	0.01	0	0.02	0	0.03	0.23	0.03	0.03	0.03	0.12	0.99	0.02	0.02	0.99	100	Ser84	Ser80	100	0	0	0	0	0	0	0	100	0	no enriched sequence.	Absent
PATRIC52	84	0.03	0.03	0.03	0.01	0	0.2	0.99	0.03	0.23	0.03	0.03	0.03	0.12	0.99	0.02	0.02	0.99	100	Ser84	Ser80Ile	100	100	100	100	100	100	100	0	0	100	no enriched sequence.	Absent
PATRIC26	84	0.82	0.99	0.94	0.01	0	0.02	0	0.03	0.22	0.03	0.03	0.03	0.12	0.99	0.02	0.02	0.99	100	Ser84	Ser80	100	0	100	100	100	100	0	0	0	0	no enriched sequence.	Absent
PATRIC7	84	0.03	0.03	0.04	0.04	0.09	0.02	0	0.03	0.22	0.03	0.03	0.03	0.12	0.99	0.02	0.02	0.99	100	Ser84	Ser80	100	0	100	100	100	100	0	0	0	0	no enriched sequence.	Absent
SRR8062306	96	0.03	0.03	0.03	0.01	0.01	0.02	0	1	1	0.43	0.03	0.98	0.12	0.99	0.24	0.83	1	0	Ser84	Ser80	100	0	0	100	100	0	0	0	100	0	XX-A-D2-D2-D2-D2-G2-C	t05
SRR8176787	97	0.03	0.05	0.03	0.92	0.41	1	0.19	0	0.22	0.03	0.03	0.03	0.12	0.99	0.03	0.02	1	0	Ser84	Ser80	100	0	100	100	100	100	0	0	0	0	no enriched sequence.	Absent
MQNF	121	0.03	0.03	0.04	0.37	0.81	0.02	0	0	0.22	0.43	0.03	1	0.12	0	0.98	0.7	1	100	Ser84Leu	Ser80Ile	100	100	100	100	100	100	0	100	100	100	XX-A-D2-D2-G2-C	t06
SRR8360302	121	0.03	0.03	0.03	0	0	0.02	0	0	0.22	0.43	0.03	1	0.12	0.04	0.98	0.7	0.99	100	Ser84Leu	Ser80Ile	100	100	100	100	100	100	0	100	100	100	XX-A-D2-D2-G2-C	t06
K13_E9	150	0.03	0.05	0.03	0.86	0.4	0.02	0	1	1	0.03	0.03	0.03	0.12	0.04	0.71	0.7	0.99	100	Ser84Leu	Ser80Ile	100	100	100	100	100	100	0	0	100	100	XX-A-D2-D2-G2-C	t06
K14_H5	150	0.03	0.05	0.03	0.86	0.4	0.02	0	1	1	0.03	0.03	0.03	0.12	0.04	0.71	0.7	0.99	100	Ser84Leu	Ser80Ile	100	100	100	100	100	100	0	0	100	100	XX-A-D2-D2-G2-C	t06
PATRIC32	150	0.03	0.05	0.03	0.86	0.4	0.02	0	1	1	0.03	0.03	0.03	0.12	0.04	0.71	0.7	0.99	100	Ser84Leu	Ser80Ile	100	100	100	100	100	100	0	0	100	100	XX-A-D2-D2-G2-C	t06
PATRIC35	150	0.03	0.05	0.03	0.86	0.4	0.02	0	1	1	0.03	0.03	0.03	0.12	0.04	0.71	0.7	0.99	100	Ser84Leu	Ser80Ile	100	100	100	100	100	100	0	0	100	100	XX-A-D2-D2-G2-C	t06
PATRIC58	150	0.03	0.05	0.03	0.86	0.4	0.02	0	1	1	0.03	0.03	0.03	0.12	0.04	0.71	0.7	0.99	100	Ser84Leu	Ser80Ile	100	100	100	100	100	100	0	0	100	100	XX-A-D2-D2-G2-C	t06
SRR6424825	150	0.03	0.05	0.03	0.86	0.4	0.02	0	1	1	0.03	0.03	0.03	0.12	0.04	0.71	0.68	0.99	0	Ser84Leu	Ser80Ile	100	100	100	100	100	0	0	0	100	100	XX-A-D2-G2-C	t23
SRR8899776	150	0.03	0.05	0.03	0.86	0.4	0.02	0	1	1	0.03	0.03	0.03	0.12	0.04	0.71	0.7	0.99	100	Ser84Leu	Ser80Ile	100	100	100	100	100	100	0	0	100	100	XX-A-D2-D2-G2-C	t06
PATRIC100	155	0.03	0.03	0.03	0	0	1	0.19	1	1	0.99	0.99	0.43	0.12	0.04	0.02	0.02	0.53	0	Ser84	Ser80	100	100	0	0	0	0	0	0	100	0	no enriched sequence.	Absent
PATRIC146	155	0.03	0.99	0.91	0	0	1	0.19	1	1	0.99	0.99	0.43	0.12	0.04	0.71	0.95	0.53	0	Ser84	Ser80Ile	100	100	100	100	100	100	0	0	100	100	XX-A-D2-D2-E-G2-C	t71
SRR9016902	155	0.03	0.03	0.03	0	0	1	0.19	1	1	0.99	0.99	0.43	0.12	0.04	0.71	0.95	0.53	0	Ser84	Ser80Ile	100	100	100	100	100	100	0	0	100	100	XX-A-D2-D2-E-G2-C	t71
SRR7638089	155	0.03	0.99	0.91	0.01	0.01	1	0.19	1	1	0.99	0.99	0.43	0.12	0.04	0.71	0.95	0.53	100	Ser84Leu	Ser80Ile	100	100	100	100	100	100	0	0	100	100	XX-A-D2-D2-E-G2-C	t71
SRR8815909	155	0.03	0.99	0.91	0.01	0.01	1	0.19	1	1	0.99	0.99	0.43	0.12	0.04	0.71	0.95	0.53	100	Ser84Leu	Ser80Ile	100	100	100	100	100	100	0	0	100	100	XX-A-D2-D2-E-G2-C	t71
SRR8815923	155	0.03	0.03	0.03	0.01	0.01	1	0.19	1	1	0.99	0.99	0.43	0.12	0.04	0.71	0.95	0.53	100	Ser84Leu	Ser80Ile	100	100	100	100	100	100	0	0	100	100	XX-A-D2-D2-E-G2-C	t71
SRR8864252	155	0.03	0.99	0.91	0.01	0.01	0.02	0	1	1	0.99	0.99	0.43	0.12	0.04	0.71	0.95	0.53	100	Ser84Leu	Ser80Ile	100	100	100	100	100	100	0	0	100	100	XX-A-D2-D2-E-G2-C	t71
SRR8360143	155	0.03	0.99	0.91	0	0	1	0.19	1	1	0.99	0.99	0.43	0.12	0.04	0.71	0.95	0.53	0	Ser84Trp	Ser80Ile	100	100	100	100	100	0	0	0	100	100	XX-A-D2-D2-E-G2-C	t71
PATRIC141	155	0.03	0.03	0.03	0	0	1	0.19	0.96	1	0.99	0.99	0.43	0.12	0.04	0.71	0.95	0.53	0	Ser84	Ser80Ile	100	100	100	100	100	100	0	0	100	100	XX-A-D2-D2-E-G2-C	t71
SRR8176632	155	0.03	0.03	0.03	0.01	0.01	1	0.19	1	0.99	0.99	0.99	0.43	0.12	0.04	0.71	0.95	0.53	100	Ser84Leu	Ser80Ile	100	100	100	100	100	100	0	0	100	100	XX-A-D2-D2-E-G2-C	t71
SRR7788256	155	0.03	0.03	0.03	0	0	0.02	0	1	1	0.99	0.97	0.43	0.12	0.04	0.71	0.95	0.53	100	Ser84Leu	Ser80Ile	100	100	100	100	100	100	0	0	100	100	XX-A-D2-D2-E-G2-C	t71
SRR8146147	155	0.03	0.99	0.91	0.01	0.01	1	0.19	1	1	0.99	0.51	0.43	0.12	0.04	0.71	0.95	0.53	0	Ser84Leu	Ser80Ile	100	100	100	100	100	100	0	0	100	100	XX-A-D2-D2-E-G2-C	t71
K16_D2	157	0.03	0.99	0.91	0.38	0.82	1	0.19	0.09	0.23	0.99	0.99	0.43	0.12	0.04	0.02	0.02	0.53	100	Ser84	Ser80Ile	100	100	100	100	100	100	0	0	100	100	no enriched sequence.	Absent
SRR8864266	157	0.03	0.03	0.03	0	0	1	0.19	0.09	0.23	0.99	0.99	0.43	0.12	0.04	0.02	0.02	0.53	100	Ser84	Ser80Ile	100	100	100	100	100	100	0	0	100	100	no enriched sequence.	Absent
SRR9029455	157	0.03	0.99	0.91	0	0	1	0.19	0.09	0.23	0.99	0.04	0.43	0.12	0.03	0.02	0.02	0.53	100	Ser84	Ser80Ile	100	100	100	100	100	100	0	0	100	100	no enriched sequence.	Absent
PATRIC20	169	0.03	0.03	0.04	0.38	0.82	0.02	0.03	0.03	0.22	0.03	0.03	0.03	0.12	0.04	0.02	0.02	1	100	Ser84Leu	Ser80Ile	100	100	100	100	100	100	0	100	100	100	no enriched sequence.	Absent
H45776	181	0.03	0.03	0.03	0	0	1	0.19	0	0.22	0.03	0.03	0.03	0.12	0.99	0.03	0.02	1	100	Ser84Leu	Ser80Ile	100	100	0	0	0	0	0	0	100	100	no enriched sequence.	Absent
K14_B3	181	0.03	0.03	0.03	0	0	1	0.19	0	0.22	0.03	0.03	0.03	0.12	0.99	0.03	0.02	1	100	Ser84Leu	Ser80Ile	100	100	100	100	100	100	0	0	100	100	no enriched sequence.	Absent
K14_E8	181	0.03	0.03	0.03	0	0	1	0.19	0	0.22	0.03	0.03	0.03	0.12	0.99	0.03	0.02	1	100	Ser84Leu	Ser80Ile	100	100	100	100	100	100	0	0	100	100	no enriched sequence.	Absent
K16_B2	181	0.03	0.03	0.03	0	0	1	0.19	0	0.22	0.03	0.03	0.03	0.12	0.99	0.03	0.02	1	100	Ser84Leu	Ser80Ile	100	100	100	100	100	100	0	0	100	100	no enriched sequence.	Absent
K16_E9	181	0.03	0.03	0.03	0	0	1	0.19	0	0.22	0.03	0.03	0.03	0.12	0.99	0.03	0.02	1	100	Ser84Leu	Ser80Ile	100	100	100	100	100	100	0	0	100	100	no enriched sequence.	Absent
K17_E3	181	0.03	0.03	0.03	0	0	1	0.19	0	0.22	0.03	0.03	0.03	0.12	0.99	0.03	0.02	1	100	Ser84Leu	Ser80Ile	100	100	100	100	100	100	0	0	100	100	no enriched sequence.	Absent
K8_C6	181	0.03	0.03	0.03	0	0	1	0.19	0	0.22	0.03	0.03	0.03	0.12	0.99	0.03	0.02	1	100	Ser84Leu	Ser80Ile	100	100	100	100	100	100	0	0	100	100	no enriched sequence.	Absent
Lesion	181	0.03	0.03	0.03	0	0	1	0.19	0	0.22	0.03	0.03	0.03	0.12	0.99	0.03	0.02	1	100	Ser84Leu	Ser80Ile	100	100	0	0	0	0	0	0	100	100	no enriched sequence.	Absent
SRR6214505	181	0.03	0.03	0.03	0	0	1	0.19	0	0.22	0.03	0.03	0.03	0.12	0.99	0.03	0.02	1	100	Ser84Leu	Ser80Ile	100	100	100	100	100	100	0	0	100	100	no enriched sequence.	Absent
SRR6374204	181	0.03	0.03	0.03	0	0	0.99	0.19	0	0.22	0.03	0.03	0.03	0.12	0.99	0.03	0.02	1	100	Ser84Leu	Ser80Ile	100	100	100	100	100	100	0	0	100	100	no enriched sequence.	Absent
SRR6424470	181	0.03	0.03	0.03	0	0	1	0.19	0	0.22	0.03	0.03	0.03	0.12	0.99	0.03	0.02	1	100	Ser84Leu	Ser80Ile	100	100	100	100	100	100	0	0	100	100	no enriched sequence.	Absent
SRR7079317	181	0.03	0.03	0.03	0	0	1	0.19	0	0.22	0.03	0.03	0.03	0.12	0.99	0.03	0.02	1	100	Ser84Leu	Ser80Ile	100	100	100	100	100	100	0	0	100	100	no enriched sequence.	Absent
SRR7647893	181	0.03	0.03	0.03	0	0	1	0.19	0	0.22	0.03	0.03	0.03	0.12	0.99	0.03	0.02	0.96	100	Ser84Leu	Ser80Ile	100	100	100	100	100	100	0	0	100	100	no enriched sequence.	Absent
SRR7765187	181	0.03	0.03	0.03	0	0	1	0.19	0	0.22	0.03	0.03	0.03	0.12	0.99	0.03	0.02	1	100	Ser84Leu	Ser80Ile	100	100	100	100	100	100	0	0	100	100	no enriched sequence.	Absent
SRR7788249	181	0.91	0.99	0.98	0	0	1	0.19	0	0.22	0.03	0.03	0.03	0.12	0.99	0.03	0.02	1	100	Ser84Leu	Ser80Ile	100	100	100	100	100	100	0	0	100	100	no enriched sequence.	Absent
SRR8146029	181	0.03	0.03	0.03	0	0	1	0.19	0	0.22	0.03	0.03	0.03	0.12	0.99	0.03	0.02	1	0	Ser84Leu	Ser80Ile	0	100	100	100	100	100	0	0	100	100	no enriched sequence.	Absent
SRR8236053	181	0.03	0.03	0.03	0	0	1	0.19	0	0.22	0.03	0.03	0.03	0.12	0.99	0.03	0.02	1	100	Ser84Leu	Ser80Ile	100	100	100	100	100	100	0	0	100	100	no enriched sequence.	Absent
SRR8236062	181	0.03	0.03	0.03	0	0	1	0.19	0	0.22	0.03	0.03	0.03	0.12	0.99	0.03	0.02	1	100	Ser84Leu	Ser80Ile	0	100	100	100	100	100	0	0	100	100	no enriched sequence.	Absent
SRR8236070	181	0.03	0.03	0.03	0	0	1	0.19	0	0.22	0.03	0.03	0.03	0.12	0.99	0.03	0.02	1	100	Ser84Leu	Ser80Ile	100	100	100	100	100	100	0	0	100	100	no enriched sequence.	Absent
SRR8632535	181	0.03	0.03	0.03	0	0	1	0.19	0	0.22	0.03	0.03	0.03	0.12	0.99	0.03	0.02	0.96	100	Ser84Leu	Ser80Ile	100	100	100	100	100	100	0	0	100	100	no enriched sequence.	Absent
SRR8815962	181	0.03	0.03	0.03	0	0	1	0.19	0	0.22	0.03	0.03	0.03	0.12	0.99	0.03	0.02	1	100	Ser84Leu	Ser80Ile	100	100	100	100	100	100	0	0	100	100	no enriched sequence.	Absent
SRR8146152	188	0.03	0.03	0.03	0.01	0	1	0.19	0	0.22	0.03	0.03	0.03	0.12	0.99	0.02	0.02	1	0	Ser84	Ser80	100	0	0	0	0	0	0	0	0	0	no enriched sequence.	Absent
SRR8236177	188	0.03	0.03	0.03	0.01	0	1	0.19	0	0.22	0.03	0.03	0.03	0.12	0.99	0.02	0.02	1	0	Ser84	Ser80	100	0	0	0	0	0	0	0	0	0	no enriched sequence.	Absent
SRR9029846	188	0.03	0.03	0.03	0.01	0	1	0.19	0	0.22	0.03	0.03	0.03	0.12	0.99	0.02	0.02	1	0	Ser84	Ser80	0	0	0	0	0	0	0	0	0	0	no enriched sequence.	Absent
K3_H7	192	0.03	0.03	0.03	0	0	0.02	0	0	0.22	0.03	0.03	0.03	0.12	0.04	0.02	0.02	0.99	0	Ser84	Ser80	100	0	0	0	0	0	0	0	100	0	no enriched sequence.	Absent
SRR8360136	192	0.03	0.03	0.03	0	0	0.19	1	0	0.22	0.03	0.03	0.03	0.12	0.04	0.02	0.02	0.99	0	Ser84	Ser80	100	0	0	0	0	0	0	0	0	0	no enriched sequence.	Absent
SRR6311929	239	0.03	0.04	0.03	0.01	0	0.02	0	0	0.23	0.03	0.03	0.03	0.12	1	0.17	0.05	1	0	Ser84	Ser80	100	0	0	0	0	0	0	0	0	0	no enriched sequence.	Absent
SRR8062180	241	0.03	0.03	0.03	0	0	0.02	0	0	0.23	0.03	0.03	0.03	0.12	0.99	0.02	0.02	1	0	Ser84	Ser80	100	0	100	100	100	100	0	100	0	0	no enriched sequence.	Absent
SRR8815900	241	0.94	0.95	0.03	0	0	0.02	0	0	0.23	0.03	0.03	0.03	1	0.99	0.02	0.02	1	0	Ser84	Ser80	100	0	100	100	100	100	0	100	0	0	no enriched sequence.	Absent
PATRIC63	257	0.03	0.03	0.03	0	0	0.19	1	0	0.23	0.03	0.03	0.03	0	0.04	0.03	0.02	0.99	0	Ser84	Ser80	100	0	0	0	0	0	0	0	0	0	no enriched sequence.	Absent
SRR8451763	257	0.03	0.04	0.03	0	0	0.19	1	0	0.23	0.03	0.03	0.03	0.12	0.04	0.03	0.02	0.99	0	Ser84	Ser80	100	0	0	0	0	0	0	0	0	0	no enriched sequence.	Absent
SRR8092776	258	0.03	0.03	0.03	0.01	0	0.02	0	0.03	0.23	0.03	0.03	0.03	0.12	0.99	0.16	0.05	0	100	Ser84	Ser80Arg	100	0	100	100	100	100	0	0	100	100	no enriched sequence.	Absent
PEPG	258	0.03	0.04	0.03	0.82	0.41	0.02	0.03	0.03	0.22	0.03	0.03	0.03	0.12	0.99	0.16	0.05	0	100	Ser84	Ser80	100	0	100	100	100	100	0	100	100	100	no enriched sequence.	Absent
PEPH	258	0.03	0.03	0.04	0.82	0.41	0.02	0	0.03	0.22	0.03	0.03	0.03	0.12	0.99	0.16	0.05	0	100	Ser84	Ser80	100	0	100	100	100	100	0	0	100	100	no enriched sequence.	Absent
PEPQ	258	0.03	0.04	0.03	0.01	0	0.02	0.03	0.03	0.22	0.03	0.03	0.03	0.12	0.99	0.16	0.05	0	100	Ser84	Ser80	100	0	100	100	100	100	0	100	100	100	no enriched sequence.	Absent
PEPS	258	0.03	0.03	0.03	0.01	0	0.02	0.03	0.03	0.22	0.03	0.03	0.03	0.12	0.99	0.16	0.05	0	100	Ser84	Ser80	100	0	100	100	100	100	0	0	0	100	no enriched sequence.	Absent
PEPU	258	0.03	0.03	0.03	0.01	0	0.02	0	0.03	0.22	0.03	0.03	0.03	0.12	0.99	0.16	0.05	0	100	Ser84	Ser80	100	0	100	100	100	100	0	0	100	100	no enriched sequence.	Absent
PEQB	258	0.03	0.03	0.03	0.01	0	0.02	0	0.03	0.22	0.03	0.03	0.03	0.12	0.99	0.16	0.05	0	100	Ser84	Ser80	100	0	100	100	100	0	0	0	100	100	no enriched sequence.	Absent
QHIQ	258	0.03	0.04	0.04	0.82	0.41	0.02	0.03	0.03	0.22	0.03	0.03	0.03	0.12	0.99	0.16	0.05	0	100	Ser84	Ser80	100	0	0	0	0	0	0	0	100	100	no enriched sequence.	Absent
SRR8092757	258	0.03	0.03	0.03	0.01	0	0.02	0	0.03	0.22	0.03	0.03	0.03	0.12	0.99	0.16	0.05	0	100	Ser84	Ser80	100	0	100	100	100	100	0	0	100	100	no enriched sequence.	Absent
SRR8092758	258	0.03	0.03	0.03	0.82	0.41	0.02	0	0.03	0.22	0.03	0.03	0.03	0.12	0.99	0.16	0.05	1	100	Ser84	Ser80	100	100	100	100	100	100	0	0	100	100	no enriched sequence.	Absent
SRR8092774	258	0.03	0.03	0.03	0.01	0	0.02	0	0.03	0.22	0.03	0.03	0.03	0.12	0.99	0.16	0.05	0	100	Ser84	Ser80	100	0	100	100	100	100	0	0	100	100	no enriched sequence.	Absent
SRR8092775	258	0.94	0.03	0.03	0.01	0	0.02	0	0.03	0.22	0.03	0.03	0.03	0.12	0.99	0.16	0.05	0	100	Ser84	Ser80	100	0	100	100	100	0	0	0	100	100	no enriched sequence.	Absent
SRR8092777	258	0.03	0.03	0.03	0.82	0.41	0.02	0	0.03	0.22	0.03	0.03	0.03	0.12	0.99	0.16	0.05	1	100	Ser84	Ser80	100	0	100	100	100	0	0	0	100	100	no enriched sequence.	Absent
ERR144839	260	0.03	0.03	0.03	0.39	0.82	0.02	0	0	0.22	0.03	0.03	0.03	0.12	0.04	0.02	0.02	0.54	100	Ser84	Ser80	100	100	0	0	0	0	0	0	100	0	no enriched sequence.	Absent
ERR144810	261	0.03	0.03	0.03	0.82	0.41	0.02	0	0.03	0.22	0.03	0.03	0.03	0.12	0.99	0.71	0.67	0	100	Ser84	Ser80	100	0	100	100	100	100	0	0	100	100	no enriched sequence.	Not_Resolved
K9_G4	261	0.03	0.03	0.03	0.82	0.41	0.02	0	0.03	0.22	0.03	0.03	0.03	0.12	0.99	0.02	0.02	0	100	Ser84	Ser80	100	0	0	0	0	100	0	0	100	100	no enriched sequence.	Absent
PEOO	261	0.03	0.03	0.03	0.01	0.01	0.02	0.03	0.03	0.22	0.03	0.03	0.03	0.12	0.99	0.71	0.54	0	100	Ser84	Ser80	100	0	100	100	100	100	0	0	100	100	XX-A-D2-D2-G2-C	t06
PEPD	261	0.03	0.03	0.03	0.82	0.41	0.02	0	0.03	0.22	0.03	0.03	0.03	0.12	0.99	0.02	0.02	0	100	Ser84	Ser80	100	0	100	100	100	100	0	0	100	100	no enriched sequence.	Absent
PEPZ	261	0.03	0.03	0.03	0.82	0.41	0.02	0	0.03	0.22	0.03	0.03	0.03	0.12	0.99	0.02	0.02	0	100	Ser84	Ser80	100	0	100	100	100	0	0	0	100	100	no enriched sequence.	Absent
SRR8397379	261	0.03	0.03	0.03	0.82	0.41	0.02	0	0.03	0.22	0.03	0.03	0.03	0.12	0.99	0.02	0.02	0	100	Ser84	Ser80	100	0	100	100	100	100	0	0	0	100	no enriched sequence.	Absent
PEPI	261	0.03	0.03	0.03	0.82	0.41	0.02	0	0.03	0.22	0.03	0.03	0.03	0.12	0.99	0.02	0.02	0	100	Ser84	Ser80Ile	100	0	100	100	100	100	0	0	100	100	no enriched sequence.	Absent
PEOM	265	0.03	0.03	0.03	0.82	0.41	0.2	0.99	0.03	0.22	0.03	0.03	0.03	0.12	0.99	0.84	0.55	1	100	Ser84	Ser80	100	100	100	100	100	100	lnuB	0	100	100	XX-A-D2-D2-G2-C	t06
PEQC	265	0.03	0.03	0.03	0.82	0.41	0.2	0.99	0.03	0.22	0.03	0.03	0.03	0.12	0.99	0.16	0.05	1	100	Ser84	Ser80	100	100	100	100	100	100	lnuB	0	100	100	no enriched sequence.	Absent
PEPX	277	0.03	0.03	0.03	0.82	0.41	0.2	0.99	0.03	0.22	0.03	0.03	0.03	0.12	0.99	0.16	0.05	1	100	Ser84Leu	Ser80	100	100	100	100	100	100	lnuB	0	100	100	no enriched sequence.	Absent
QHIU	277	0.03	0.03	0.03	0.82	0.41	0.02	0	0.03	0.22	0.03	0.03	0.03	0.12	0.99	0.98	1	0	100	Ser84	Ser80Arg	100	0	100	100	100	100	0	0	100	100	XX-A-D2-D2-D2-D2-G2-C	t05
MQNG	282	0.03	0.03	0.03	0	0	0.02	0	0.03	0.23	0.03	0.03	0.03	0.12	0.04	0.98	0.95	0.96	100	Ser84Leu	Ser80Ile	100	100	100	100	100	100	0	100	100	100	XX-G-A-A-D2-G2-C	t40
SRR6742563	282	0.03	0.03	0.03	0	0	0.02	0	0	0.23	0.03	0.03	0.03	0.12	0.04	0.71	0.95	0.96	100	Ser84Leu	Ser80Ile	0	0	100	100	100	100	0	100	100	100	XX-G-A-A-D2-G2-C	t40
MQNE	282	0.03	0.04	0.03	0	0	0.02	0	0.03	0.22	0.03	0.03	0.03	0.12	0	0.03	0.02	1	100	Ser84Leu	Ser80Ile	100	100	100	100	100	100	0	100	100	0	no enriched sequence.	Absent
RJRN	283	0.03	0.04	0.03	0.01	0.01	0.02	0	0.03	0.22	0.03	0.03	0.03	0.12	0	0.98	0.97	1	100	Ser84	Ser80	100	0	100	100	100	100	0	0	0	0	XX-G-A-A-D2-E-D2-G2-C	t42
SRR5928324	298	0.03	0.03	0.03	0.01	0	0.02	0	0	0.23	0.03	0.03	0.03	0.12	0.99	0.02	0.02	0.99	100	Ser84	Ser80	100	100	100	100	100	100	0	0	100	100	no enriched sequence.	Absent
SRR8176764	301	0.03	0.03	0.03	0.01	0	0.02	0	0.03	0.22	0.03	0.03	0.03	0.12	0.99	0.16	0.05	0	100	Ser84	Ser80Arg	100	100	100	100	100	100	0	0	100	100	no enriched sequence.	Absent
PATRIC143	303	0.03	0.03	0.03	0.01	0.01	0.02	0	0.09	0.22	0.03	0.03	0.03	0	0.04	0.16	0.05	1	100	Ser84	Ser80	100	0	0	0	0	0	0	0	100	0	no enriched sequence.	Absent
PEPN	307	0.82	0.99	0.95	0.01	0	0.02	0.03	0.03	0.22	0.03	0.03	0.03	0.12	0.99	0.16	0.05	0	100	Ser84	Ser80	100	0	100	100	100	0	0	0	100	100	no enriched sequence.	Absent
SRR8206962	307	0.03	0.03	0.03	0.01	0	0.02	0	0.03	0.22	0.03	0.03	0.03	0.12	0.99	0.16	0.05	0	100	Ser84	Ser80Ile	100	0	100	100	100	100	0	0	100	100	no enriched sequence.	Absent
NC_014925	308	0.95	0.99	0.82	0.01	0	0.02	0	0	0.23	0.03	0.03	0.03	0.12	0.04	0.02	0.02	0.99	0	Ser84	Ser80	100	100	0	0	0	0	0	0	100	100	no enriched sequence.	Absent
SRR8236040	311	0.03	0.03	0.04	0.37	0.81	0.02	0.03	0	0.23	0.03	0.03	0.03	0.12	0.04	0.71	0.97	0.96	100	Ser84Leu	Ser80Ile	100	100	100	100	100	100	0	100	100	100	XX-G-A-A-D2-E-D2-G2-C	t42
PEQA	312	0.03	0.03	0.04	0.04	0.09	0.02	0	0.03	0.22	0.03	0.03	0.03	0.12	0.99	0.16	0.05	0	100	Ser84	Ser80	100	0	0	0	0	0	0	0	100	100	no enriched sequence.	Absent
PEPB	334	0.03	0.03	0.03	0.01	0	0.02	0.03	0.03	0.22	0.03	0.03	0.03	0.12	0.99	0.02	0.02	0	100	Ser84	Ser80	100	0	0	0	0	0	0	0	100	100	no enriched sequence.	Absent
PEPJ	336	0.03	0.05	0.03	0.84	0.4	0.02	0	0	0.22	0.03	0.03	0.03	0.12	0.04	0.16	0.05	1	100	Ser84	Ser80	100	0	100	100	100	100	0	100	100	0	no enriched sequence.	Absent
PEPV	342	0.03	0.03	0.03	0.82	0.41	0.02	0	0.03	0.22	0.03	0.03	0.03	0.12	0.99	0.16	0.05	0	100	Ser84	Ser80	100	0	0	0	0	0	0	0	100	100	no enriched sequence.	Absent
PEPY	346	0.03	0.03	0.03	0.82	0.41	0.02	0	0.03	0.22	0.03	0.03	0.03	0.12	0.99	0.16	0.05	0	100	Ser84	Ser80	100	0	100	100	100	100	0	0	100	100	no enriched sequence.	Absent
PEPO	350	0.03	0.04	0.03	0.01	0	0.02	0.03	0.03	0.22	0.03	0.03	0.03	0.12	0.99	0.16	0.05	0	100	Ser84	Ser80	100	0	0	0	0	0	0	0	100	100	no enriched sequence.	Absent
PEPR	350	0.03	0.04	0.03	0.01	0	0.02	0.03	0.03	0.22	0.03	0.03	0.03	0.12	0.99	0.16	0.05	0	100	Ser84	Ser80	100	0	0	0	0	0	0	0	100	100	no enriched sequence.	Absent
SRR9200333	373	0.03	0.03	0.03	0.01	0	1	0.19	0	0.22	0.03	0.03	0.03	0.12	0	0.02	0.02	1	0	Ser84	Ser80	100	0	0	0	0	0	0	0	100	0	no enriched sequence.	Absent
MQMO	429	0.94	0.03	0.04	0.04	0.09	0.02	0	0.03	0.22	0.03	0.03	0.03	0.12	0.04	0.87	0.95	0.96	100	Ser84	Ser80Ile	100	100	100	100	100	0	0	0	100	100	XX-A-D2-D2-D2-D2-D2-B-G2-C	t47
SRR6374206	481	0.03	0.03	0.03	0	0	0.02	0	0	0.22	0.03	0.03	0.03	0.12	0.04	0.02	0.02	0.99	0	Ser84	Ser80	0	0	0	0	0	0	0	0	0	0	no enriched sequence.	Absent
SRR9028901	482	0.03	0.03	0.03	0.01	0.01	0.02	0	1	1	0.03	0.03	0.03	0.12	0.04	0.03	0.02	0.99	0	Ser84	Ser80	100	0	0	0	0	0	0	0	0	0	no enriched sequence.	Absent
MLGE	494	0.03	0.03	0.03	0.01	0	0.02	0	0	0.23	0.43	0.03	1	0.12	0.04	0.03	0.02	1	0	Ser84	Ser80	100	0	100	100	100	100	0	0	100	0	no enriched sequence.	Absent
QHIA	496	0.03	0.05	0.03	0.01	0	0.02	0	0	0.22	0.43	0.03	1	1	0.04	0.96	0.55	1	100	Ser84Leu	Ser80Ile	100	100	100	100	100	100	0	100	100	100	XX-A-D2-D2-G2-C	t06
QHIC	496	0.03	0.03	0.03	0.01	0	0.02	0	0	0.22	0.43	0.03	1	1	0.04	0.96	0.65	1	100	Ser84Leu	Ser80Ile	100	100	100	100	100	100	0	100	100	100	XX-A-D2-D2-D2-G2-C	t02
QHIW	496	0.03	0.03	0.03	0.01	0	0.02	0	0	0.22	0.43	0.03	1	0.12	0.04	0.96	0.7	1	100	Ser84Leu	Ser80Ile	100	100	100	100	100	100	0	100	100	100	XX-A-D2-D2-D2-D2-G2-C	t05
QHIX	496	0.03	0.03	0.03	0.01	0	0.02	0	0	0.22	0.43	0.03	1	1	0.04	0.96	0.65	1	100	Ser84Leu	Ser80Ile	100	100	100	100	100	100	0	100	100	100	XX-A-D2-D2-D2-G2-C	t02
QHIY	496	0.03	0.03	0.03	0.01	0	0.02	0	0	0.22	0.43	0.03	1	1	0.04	0.7	0.65	1	100	Ser84Leu	Ser80Ile	100	100	100	100	100	100	0	100	100	100	XX-A-D2-D2-D2-G2-C	t02
QQPJ	496	0.03	0.03	0.03	0.01	0	0.02	0.03	0	0.22	0.43	0.03	1	1	0.04	0.7	0.43	1	100	Ser84Leu	Ser80Ile	100	100	100	100	100	100	0	100	100	100	XX-A-D2-D2-G2-C	t06
SRR6814849	496	0.03	0.03	0.03	0.01	0	0.02	0	0	0.22	0.43	0.03	1	0.12	0.04	0.96	1	1	100	Ser84Leu	Ser80Ile	100	100	100	100	100	100	0	100	100	100	XX-A-D2-D2-D2-D2-G2-C	t05
SRR7239309	496	0.03	0.03	0.03	0.01	0	0.02	0	0	0.22	0.43	0.03	1	1	0.04	0.96	0.7	1	100	Ser84Leu	Ser80Ile	100	100	100	100	100	100	0	100	100	100	XX-A-D2-D2-D2-D2-G2-C	t05
SRR7638094	496	0.03	0.03	0.03	0.01	0	0.02	0	0	0.22	0.43	0.03	1	1	0.04	0.96	0.55	1	100	Ser84Leu	Ser80Ile	100	100	100	100	100	100	0	100	100	100	XX-A-G2-C	t32
SRR8092767	496	0.03	0.03	0.03	0.01	0	0.02	0.03	0	0.22	0.43	0.03	1	0.12	0.04	0.7	0.7	1	100	Ser84Leu	Ser80Ile	100	100	100	100	100	100	0	100	100	100	XX-A-D2-D2-D2-D2-G2-C	t05
SRR8092768	496	0.03	0.03	0.03	0.01	0	0.02	0	0	0.22	0.43	0.03	1	1	0.04	0.7	0.7	1	100	Ser84Leu	Ser80Ile	100	100	100	100	100	100	0	100	100	100	XX-A-D2-D2-D2-D2-G2-C	t05
SRR8092769	496	0.03	0.03	0.03	0.01	0	0.02	0	0	0.22	0.43	0.03	1	1	0.04	0.7	0.7	1	100	Ser84Leu	Ser80Ile	100	100	100	100	100	100	0	100	100	100	XX-A-D2-D2-D2-D2-G2-C	t05
SRR8092770	496	0.03	0.03	0.03	0.01	0	0.02	0	0	0.22	0.43	0.03	1	0.12	0.04	0.7	1	1	100	Ser84Leu	Ser80Ile	100	100	100	100	100	100	0	100	100	100	XX-A-D2-D2-D2-D2-G2-C	t05
SRR8092771	496	0.03	0.03	0.03	0.01	0	0.02	0	0	0.22	0.43	0.03	1	1	0.04	0.7	1	1	100	Ser84Leu	Ser80Ile	100	100	100	100	100	100	0	100	100	100	XX-A-D2-D2-D2-D2-G2-C	t05
SRR8092772	496	0.03	0.03	0.03	0.01	0	0.02	0	0	0.22	0.43	0.03	1	1	0.04	0.7	0.7	1	100	Ser84Leu	Ser80Ile	100	100	100	100	100	100	0	100	100	100	XX-A-D2-D2-D2-D2-G2-C	t05
SRR8092773	496	0.03	0.03	0.03	0.01	0	0.02	0	0	0.22	0.43	0.03	1	1	0.04	0.7	0.7	1	100	Ser84Leu	Ser80Ile	100	100	100	100	100	100	0	100	100	100	XX-A-D2-D2-D2-D2-G2-C	t05
SRR8092778	496	0.03	0.03	0.03	0.01	0	0.02	0	0	0.22	0.43	0.03	1	1	0.04	0.96	0.7	1	100	Ser84Leu	Ser80Ile	100	100	100	100	100	100	0	100	100	100	XX-A-D2-D2-D2-D2-G2-C	t05
SRR8092779	496	0.03	0.03	0.03	0.01	0	0.02	0	0	0.22	0.43	0.03	1	1	0.04	0.7	1	1	100	Ser84Leu	Ser80Ile	100	100	100	100	100	100	0	100	100	100	XX-A-D2-D2-D2-D2-G2-C	t05
SRR8451759	496	0.03	0.03	0.03	0.01	0	0.02	0	0	0.22	0.43	0.03	1	1	0.04	0.7	0.68	1	100	Ser84Leu	Ser80Ile	100	100	100	100	100	100	0	100	100	100	XX-A-D2-G2-C	t23
SRR8632711	496	0.03	0.03	0.03	0.01	0	0.02	0	0	0.22	0.43	0.03	1	0.12	0.04	0.96	1	1	0	Ser84Leu	Ser80Ile	100	100	100	100	100	100	0	100	100	100	XX-A-D2-D2-D2-D2-G2-C	t05
SRR9029852	496	0.03	0.03	0.03	0.01	0	0.02	0	0	0.22	0.43	0.03	1	1	0.04	0.7	0.7	1	0	Ser84Leu	Ser80Ile	100	100	100	100	100	0	0	0	100	100	XX-A-D2-D2-D2-D2-G2-C	t05
SRR8815957	496	0.03	0.03	0.03	0.01	0	0.02	0	0	0.22	0.41	0.03	0.94	1	0.04	0.7	0.7	1	100	Ser84Leu	Ser80Ile	100	100	100	100	100	100	0	100	100	100	XX-A-D2-D2-D2-D2-G2-C	t05
PATRIC55	497	0.03	0.03	0.03	0	0	0.02	0	0	0.23	0.03	0.03	0.03	0	0.99	0.16	0.05	0	0	Ser84	Ser80	100	0	0	0	0	0	0	0	0	0	no enriched sequence.	Absent
QHIK	498	0.03	0.03	0.03	0.01	0.01	0.02	0.02	0	0.22	0.03	0.03	0.03	0.12	0.04	0.16	0.05	1	100	Ser84	Ser80	100	0	100	100	100	100	0	0	100	0	no enriched sequence.	Absent
K10_E8	527	0.03	0.03	0.03	0	0	1	0.19	0	0.23	0.03	0.03	0.03	0.12	0.04	0.16	0.05	1	100	Ser84	Ser80	100	0	0	0	0	0	0	0	100	0	no enriched sequence.	Absent
PATRIC89	531	0.03	0.03	0.03	0	0	0.02	0	0	0.22	0.03	0.03	0.03	0.12	0.04	0.02	0.02	0.54	0	Ser84	Ser80	100	0	0	0	0	0	0	0	100	0	no enriched sequence.	Absent
SRR8206956	551	0.03	0	0.03	0.01	0	0.02	0	0.03	0.22	0.03	0.03	0.03	0.12	0.04	0.03	0.02	0.9	100	Ser84Leu	Ser80Ile	100	100	100	100	100	100	0	0	100	100	no enriched sequence.	Absent
SRR8864267	551	0.03	0.03	0.03	0.01	0	0.02	0.03	0.03	0.22	0.03	0.03	0.03	0.12	0.04	0.03	0.02	0.9	100	Ser84Leu	Ser80Ile	100	100	100	100	100	100	0	0	100	100	no enriched sequence.	Absent
TA48227	551	0.03	0.03	0.03	0.01	0	0.02	0	0.03	0.22	0.03	0.03	0.03	0.12	0.04	0.03	0.02	0.9	100	Ser84Leu	Ser80Ile	100	100	100	100	100	0	0	0	100	100	no enriched sequence.	Absent
PATRIC109	578	0.03	0.03	0.03	0.01	0	0.02	0	0	0.22	0.03	0.03	0.03	0.12	0.99	0.02	0.02	0.97	0	Ser84	Ser80	100	100	0	0	0	0	0	0	0	0	no enriched sequence.	Absent
SRR8815942	600	0.03	0.03	0.03	0.01	0	0.02	0	0	0.22	0.03	0.03	0.03	1	0.99	0.02	0.02	1	0	Ser84	Ser80	0	0	100	100	100	100	0	100	100	0	no enriched sequence.	Absent
SRR8632528	610	0.03	0.03	0.03	0.01	0	0.19	1	0	0.23	0.03	0.03	0.03	0.12	0.99	0.03	0.02	0.99	0	Ser84	Ser80	100	0	0	0	0	0	0	0	0	0	no enriched sequence.	Absent
K21_G6	647	0.03	0.03	0.03	0.01	0	0.02	0	0	0.22	0.43	0.03	1	0.12	0.04	0.7	0.95	1	100	Ser84Leu	Ser80Ile	100	100	100	100	100	100	0	100	100	100	XX-A-D2-D2-D2-G2-C	t02
SRR7638090	705	0.03	0.03	0.03	0	0	0.02	0	0	0.22	0.03	0.03	0.03	0.12	1	0.16	0.05	1	0	Ser84	Ser80	100	0	0	0	0	0	0	0	0	0	no enriched sequence.	Absent
PATRIC95	718	0.03	0.04	0.03	0	0	0.2	1	0	0.23	0.03	0.03	0.03	0.12	0.04	0.02	0.02	0	0	Ser84	Ser80	100	0	0	0	0	0	100	100	0	0	no enriched sequence.	Absent
K17_A4	749	0.03	0.04	0.03	0	0	0.02	0	0	0.22	0.03	0.03	0.03	0.12	0.04	0.16	0.05	1	100	Ser84	Ser80	100	0	0	0	0	0	0	0	0	0	no enriched sequence.	Absent
K19_H5	749	0.03	0.03	0.34	0.36	0.69	0.02	0	0	0.22	0.03	0.03	0.03	0.12	0.99	0.16	0.05	0.99	100	Ser84	Ser80	100	0	0	0	0	0	0	0	0	0	no enriched sequence.	Absent
QHIF	749	0.03	0.03	0.03	0.01	0.01	0.02	0	0	0.22	0.03	0.03	0.03	0.12	0.99	0.16	0.05	0.99	100	Ser84	Ser80	100	0	0	0	0	0	0	0	0	0	no enriched sequence.	Absent
QHIG	749	0.03	0.03	0.03	0	0	0.02	0	0	0.22	0.03	0.03	0.03	0.12	0.99	0.16	0.05	0.99	100	Ser84	Ser80	100	0	0	0	0	0	0	0	0	0	no enriched sequence.	Absent
PATRIC16	752	0.03	0.03	0.03	0.01	0.01	0.02	0	0	0.23	0.03	0.03	0.03	0.12	0.04	0.02	0.02	1	0	Ser84	Ser80	100	0	100	100	100	100	0	0	100	0	no enriched sequence.	Absent
PATRIC14	754	0.03	0.03	0.03	0	0	0.02	0	0.03	0.22	0.03	0.03	0.03	0.12	0.04	0.02	0.02	0.99	0	Ser84	Ser80	0	0	0	0	0	0	100	0	0	0	no enriched sequence.	Absent
PATRIC104	755	0.03	0.03	0.03	0	0	0.02	0	0	0.22	0.03	0.03	0.03	0.12	0	0.16	0.05	1	0	Ser84	Ser80	100	0	0	0	0	0	0	0	0	0	no enriched sequence.	Absent
PATRIC28	755	0.03	0.03	0.03	0	0	0.02	0	0	0.22	0.03	0.03	0.03	0	0.99	0.98	0.55	1	0	Ser84	Ser80	100	0	0	0	0	0	0	100	0	0	XX-A-D2-D2-D2-G2-C	t02
SRR7276444	757	0.03	0.05	0.03	0.86	0.4	0.02	0	1	1	0.03	0.03	0.03	0.12	0.04	0.71	0.7	0.99	100	Ser84Leu	Ser80Ile	100	100	100	100	100	100	0	0	100	100	XX-A-D2-D2-G2-C	t06
SRR8864015	757	0.03	0.05	0.03	0.86	0.4	0.02	0	1	1	0.03	0.03	0.03	0.12	0.04	0.71	0.7	0.99	100	Ser84Leu	Ser80Ile	100	100	100	100	100	100	0	0	100	100	XX-A-D2-D2-G2-C	t06
PATRIC40	758	0.03	0.03	0.03	0.01	0	1	0.19	0	0.22	0.03	0.03	0.03	0.12	0.04	0.02	0.02	1	0	Ser84	Ser80	100	0	0	0	0	0	0	0	100	0	no enriched sequence.	Absent
PATRIC79	759	0.03	0.03	0.03	0.01	0	0.02	0	0	0.22	0.03	0.03	0.03	0.12	0.99	0.02	0.02	0.54	0	Ser84	Ser80	100	0	0	0	0	0	0	0	100	0	no enriched sequence.	Absent
PATRIC123	760	0.03	0.03	0.03	0.01	0	0.2	0.99	0	0.23	0.03	0.03	0.03	0.12	0.99	0.02	0.02	0.99	0	Ser84	Ser80	100	0	0	0	0	0	0	0	0	0	no enriched sequence.	Absent
K21_G1	762	0.03	0.03	0.25	0.38	0.83	0.19	1	0	0.22	0.03	0.03	0	0.12	1	0.16	0.05	0.53	100	Ser84	Ser80	100	0	0	0	0	0	0	0	100	0	no enriched sequence.	Absent
PATRIC135	762	0.03	0.03	0.25	0.38	0.83	0.19	1	0	0.22	0.03	0.03	0	0.12	1	0.16	0.05	0.53	100	Ser84	Ser80	100	0	0	0	0	0	100	0	100	0	no enriched sequence.	Absent
PATRIC127	767	0.03	0.03	0.03	0	0	1	0.19	0	0.22	0.03	0.03	0.03	0.12	0.99	0.16	0.05	1	0	Ser84	Ser80	100	0	0	0	0	0	0	0	0	0	no enriched sequence.	Absent
PATRIC113	768	0.03	0.03	0.03	0.01	0	1	0.19	0	0.22	0.04	0.03	0.03	0.12	0.04	0.98	0.7	1	0	Ser84	Ser80	100	0	0	0	0	0	100	0	0	0	XX-A-D2-D2-G2-C	t06
PATRIC12	769	0.03	0.03	0.03	0	0	0.2	0.99	0	0.23	0.03	0.03	0.03	0.12	0.99	0.96	0.99	1	0	Ser84	Ser80	0	0	0	0	0	0	0	0	0	0	XX-A-D2-D2-D2-D2-G2-C	t05
PATRIC82	771	0.03	0.03	0.03	0.01	0	1	1	0	0.23	0.03	0.03	0.03	0.12	0.04	0.02	0.02	1	0	Ser84	Ser80	100	0	0	0	0	0	0	0	100	0	no enriched sequence.	Absent
PATRIC64	801	0.03	0.03	0.03	0.01	0	0.02	0	1	1	0.03	0.03	0.03	0.12	0.72	0.02	0.02	1	0	Ser84	Ser80	100	0	0	0	0	0	0	0	0	0	no enriched sequence.	Absent
PATRIC70	802	0.03	0.03	0.03	0.82	0.41	0.02	0	0	0.22	0.03	0.03	0.03	0.12	0.01	0.02	0.02	1	0	Ser84	Ser80	100	0	0	0	0	0	0	0	0	0	no enriched sequence.	Absent
PATRIC107	804	0.03	0.03	0.03	0.01	0	0.02	0	0.09	0.22	0.04	0.03	0.03	0.12	0.99	0.03	0.02	1	0	Ser84	Ser80	100	0	0	0	0	0	0	0	0	0	no enriched sequence.	Absent
PATRIC94	804	0.03	0.03	0.03	0.01	0	0.02	0	0	0.22	0.03	0.03	0.03	0.12	0.99	0.03	0.02	1	0	Ser84	Ser80	100	0	0	0	0	0	0	0	0	0	no enriched sequence.	Absent
PATRIC15	806	0.03	0.03	0.04	0.38	0.82	0.02	0	0	0.23	0.43	0.03	1	0.12	0.99	0.02	0.02	1	0	Ser84	Ser80	100	100	100	100	100	100	100	100	100	0	no enriched sequence.	Absent
PATRIC3	808	0.03	0.03	0.03	0.24	0.09	0.02	0	0.03	0.22	0.03	0.03	0.03	0.12	1	0.24	0.75	0.99	0	Ser84Leu	Ser80Ile	100	100	100	100	100	100	100	0	100	dfrC	XX-A-D2-D2-D2-D2-D2-D2-D2-G2-C	Novel
PATRIC99	811	0.81	0.13	0.03	0.01	0	0.02	0.03	0.03	0.23	0.03	0.03	0.03	0.12	0.04	0.16	0.05	0.99	0	Ser84	Ser80	100	0	100	100	100	100	0	0	0	0	no enriched sequence.	Absent
PATRIC118	811	0.03	0.03	0.03	0.82	0.41	0.02	0	0.03	0.22	0.03	0.03	0.03	0.12	0.99	0.16	0.05	0	100	Ser84	Ser80	100	0	0	0	0	100	0	100	100	100	no enriched sequence.	Absent
PATRIC136	812	0.03	0.03	0.03	0	0	0.02	0	0	0.22	0.03	0.03	0.03	0.12	0.99	0.98	0.99	1	0	Ser84	Ser80	100	0	0	0	0	0	0	0	0	0	XX-A-D2-D2-D2-D2-P-C	Novel
SEZZ	815	0.94	0.03	0.03	0.01	0	0	0	0	0.23	0.03	0.03	0.03	0	0.04	0.03	0.02	1	0	Ser84	Ser80	100	0	0	0	0	0	0	0	0	0	no enriched sequence.	Absent
PATRIC131	816	0.03	0.04	0.03	0	0	0.02	0	0	0.22	0.03	0.03	0.03	0.12	0.01	0.03	0.02	0	0	Ser84	Ser80	100	0	0	0	0	0	0	0	0	0	no enriched sequence.	Absent
PATRIC90	817	0.03	0.98	0.03	0.92	0.41	1	0.19	0	0.22	0.03	0.03	0.03	0	0.99	0.02	0.02	0.49	0	Ser84	Ser80	100	0	0	0	0	0	0	0	0	0	no enriched sequence.	Absent
PATRIC68	819	0.82	0.99	0.93	0	0	0.02	0	0	0.22	0.03	0.03	0.03	0.12	0.04	0.02	0.02	1	0	Ser84	Ser80	100	0	0	0	0	0	0	0	0	0	no enriched sequence.	Absent
PATRIC81	820	0.03	0.03	0.03	0.01	0.01	0.02	0	0	0.22	0.03	0.03	0.03	0.12	0.01	0.02	0.02	0	0	Ser84	Ser80	100	0	0	0	0	0	0	0	100	0	no enriched sequence.	Absent
PATRIC96	820	0.03	0.03	0.03	0.01	0.01	0.02	0.03	0	0.22	0.03	0.03	0.03	0.12	0.04	0.71	0.69	1	0	Ser84	Ser80	100	0	0	0	0	0	0	0	0	0	XX-M-M-H-D	Novel
SRR7765202	820	0.03	0.04	0.03	0.01	0.01	0.02	0.03	0	0.22	0.03	0.03	0.03	0.12	0.04	0.02	0.02	1	0	Ser84	Ser80	100	0	0	0	0	0	0	0	100	0	no enriched sequence.	Absent
PATRIC76	822	0.95	0.98	0.03	0.01	0	0.02	0	0	0.22	0.43	0.03	1	0.12	0.99	0.02	0.02	0.53	0	Ser84	Ser80	100	0	0	0	0	0	0	100	0	0	no enriched sequence.	Absent
SRR9029849	822	0.03	0.03	0.03	0.37	0.82	0.02	0	0	0.22	0.37	0.03	0.84	0.12	0.99	0.02	0.02	0.53	0	Ser84	Ser80	0	0	0	0	0	0	0	0	0	0	no enriched sequence.	Absent
SRR8945343	822	0.03	0.03	0.03	0.01	0	0.02	0	0	0.22	0.03	0.03	0.03	0.12	0.99	0.02	0.02	0.53	0	Ser84	Ser80	100	0	0	0	0	0	0	0	0	0	no enriched sequence.	Absent
PATRIC43	823	0.03	0.03	0.03	0.01	0	0.2	0.99	0	0.23	0.03	0.03	0.03	0	0.04	0.16	0.05	0	0	Ser84	Ser80	100	0	0	0	0	0	0	0	0	0	no enriched sequence.	Absent
SEZX	824	0.03	0.03	0.03	0	0	0.02	0	0.03	0.22	0.03	0.03	0.03	0.12	0.04	0.03	0.02	0.99	0	Ser84	Ser80	100	0	0	0	0	0	0	0	100	0	no enriched sequence.	Absent
PATRIC11	826	0.03	0.03	0.03	0.01	0	0.19	1	0	0.23	0.03	0.03	0.03	0.12	0.04	0.03	0.02	1	0	Ser84	Ser80	100	0	0	0	0	0	0	0	0	0	no enriched sequence.	Absent
PATRIC112	827	0.03	0.03	0.03	0	0.01	0.02	0	0	0.22	0.03	0.03	0.03	0.12	0.99	0.02	0.02	0.57	0	Ser84	Ser80	0	0	0	0	0	0	0	0	0	0	no enriched sequence.	Absent
PATRIC60	829	0.03	0.03	0.03	0.01	0	0.2	0.99	0	0.22	0.03	0.03	0.03	0.12	0.04	0.5	0.61	1	0	Ser84	Ser80	100	0	0	0	0	100	0	0	100	100	no enriched sequence.	Not_Resolved
PATRIC53	831	0.03	0.03	0.03	0.01	0.01	0.02	0	0	0.22	0.03	0.03	0.03	0.12	0	0.03	0.02	1	0	Ser84	Ser80	100	0	0	0	0	0	100	0	0	0	no enriched sequence.	Absent
PATRIC72	832	0.03	0.03	0.03	0.01	0	1	0.19	0	0.22	0.03	0.03	0.03	0.12	0	0.02	0.02	1	0	Ser84	Ser80	100	0	0	0	0	0	0	0	0	0	no enriched sequence.	Absent
PATRIC106	833	0.03	0.05	0.03	0.89	0.46	1	0.19	0	0.22	0.03	0.03	0.03	0.12	0	0.02	0.02	1	0	Ser84	Ser80	100	0	0	0	0	0	0	0	0	0	no enriched sequence.	Absent
PATRIC65	835	0.03	0.03	0.03	0.01	0	0.02	0	0	0.22	0.03	0.03	0.03	0	0.04	0.03	0.02	0.99	0	Ser84	Ser80	100	0	0	0	0	0	0	0	0	0	no enriched sequence.	Absent
PATRIC85	836	0.03	0.03	0.03	0.01	0.01	0.02	0.03	1	1	0.04	0.03	0.03	0.12	0.99	0.71	0.95	1	0	Ser84	Ser80	0	0	0	0	0	0	100	0	0	0	XX-G-A-D2-D2-G2-C	t74
PATRIC92	836	0.03	0.03	0.03	0.01	0.01	0.02	0.03	1	1	0.04	0.03	0.03	0.12	0.99	0.71	0.95	1	0	Ser84	Ser80	0	0	0	0	0	0	100	0	0	0	XX-G-A-D2-D2-G2-C	t74
PATRIC46	837	0.03	0.03	0.03	0.01	0.01	1	0.19	0.16	0.22	0.04	0.03	0.03	0.12	0.04	0.02	0.02	1	0	Ser84	Ser80	0	0	0	0	0	0	0	0	0	0	no enriched sequence.	Absent
PATRIC84	838	0.03	0.03	0.03	0.01	0	1	0.19	0	0.22	0.03	0.03	0.03	0.12	0.04	0.03	0.02	1	0	Ser84	Ser80	100	0	0	0	0	0	0	0	0	0	no enriched sequence.	Absent
PATRIC116	839	0.03	0.03	0.03	0	0	0.02	0	0	0.22	0.03	0.03	0.03	0.12	0	0.02	0.02	0.99	0	Ser84	Ser80	0	0	0	0	0	0	0	0	0	0	no enriched sequence.	Absent
PATRIC66	840	0.03	0.03	0.03	0.01	0	0.39	0.05	0	0.22	0.03	0.03	0.03	0.12	0.99	0.02	0.02	0.54	0	Ser84	Ser80	100	0	0	0	0	0	100	0	0	0	no enriched sequence.	Absent
PATRIC61	841	0.03	0.03	0.03	0.01	0.01	0.02	0	0	0.22	0.03	0.03	0.03	0.12	0	0.02	0.02	1	0	Ser84	Ser80	100	0	0	0	0	0	0	0	0	0	no enriched sequence.	Absent
PATRIC132	843	0.03	0.03	0.03	0	0	0.02	0	0	0.22	0.03	0.03	0.03	0.12	0.04	0.02	0.02	0.99	0	Ser84	Ser80	100	0	0	0	0	0	0	0	0	0	no enriched sequence.	Absent
PATRIC110	844	0.03	0.03	0.03	0.01	0	0.02	0	0	0.22	0.03	0.03	0.03	0.12	0.04	0.02	0.02	0.99	0	Ser84	Ser80	100	0	0	0	0	0	0	0	100	0	no enriched sequence.	Absent
PATRIC129	845	0.94	0.04	0.03	0.01	0	0.02	0	0	0.22	0.03	0.03	0.03	0.12	0.99	0.98	0.95	1	0	Ser84	Ser80	100	0	0	0	0	0	0	0	0	0	XX-A-D2-D2-D2-G2-C	t02
PATRIC13	846	0.03	0.06	0.03	0.37	0.82	0.02	0.03	0	0.22	0.03	0.03	0.03	0.12	0.04	0.02	0.02	0	0	Ser84	Ser80	0	0	0	0	0	0	100	0	0	0	no enriched sequence.	Absent
PATRIC130	847	0.03	0.05	0.03	0.86	0.4	0.2	0.99	0	0.22	0.03	0.03	0.03	0	0.04	0.71	0.95	1	0	Ser84	Ser80	100	0	0	0	0	0	0	0	0	0	XX-A-D2-D2-D2-G2-C	t02
PATRIC93	849	0.03	0.03	0.03	0.42	0.96	0.02	0	0.03	0.22	0.03	0.03	0.03	0.12	0.04	0.02	0.02	0.99	0	Ser84	Ser80	0	0	0	0	0	0	0	0	0	0	no enriched sequence.	Absent
PATRIC114	850	0.03	0.03	0.03	0.01	0	0.02	0	1	1	0.03	0.03	0.03	0.12	0.99	0.71	0.74	1	0	Ser84	Ser80	100	0	0	0	0	0	0	100	0	0	XX-G-A-A-D2-E-E-D2-G2-C	Novel
PATRIC134	851	0.03	0.03	0.03	0.01	0	0.02	0	1	1	0.43	0.03	1	0	0.04	0.16	0.05	0.99	0	Ser84	Ser80	100	0	0	0	0	0	0	0	100	0	no enriched sequence.	Absent
PATRIC83	852	0.82	0.99	0.83	0	0	0.02	0	0	0.22	0.03	0.03	0.03	0.12	0.99	0.02	0.02	0.99	0	Ser84	Ser80	100	0	0	0	0	0	0	0	0	0	no enriched sequence.	Absent
PATRIC80	853	0.03	0.05	0.03	0.92	0.41	0	0	0	0.22	0.03	0.03	0.03	0.12	0.99	0.03	0.02	1	0	Ser84	Ser80	100	0	0	0	0	0	0	0	0	100	no enriched sequence.	Absent
CP035743	856	0.95	0.99	0.03	0.01	0	1	0.19	0.03	0.22	0.03	0.03	0.03	0.12	0.99	0.03	0.02	0.99	0	Ser84	Ser80	100	0	100	100	100	0	0	0	100	0	no enriched sequence.	Absent
PATRIC91	858	0.03	0.03	0.03	0	0	0.02	0	0.03	0.22	0.03	0.03	0.03	0.12	0.04	0.02	0.02	0.99	0	Ser84	Ser80	100	0	0	0	0	0	0	0	100	0	no enriched sequence.	Absent
PATRIC128	859	0.82	0.99	0.94	0.86	0.4	0.2	0.99	0	0.23	0.03	0.03	0.03	0.12	0.04	0.03	0.02	0.99	0	Ser84	Ser80	100	0	0	0	0	0	0	100	0	0	no enriched sequence.	Absent
PATRIC51	861	0.03	0.03	0.03	0.01	0	0.02	0	1	1	0.04	0.03	0.03	0.12	0.99	0.03	0.02	0.54	0	Ser84	Ser80	100	0	0	0	0	0	0	0	0	0	no enriched sequence.	Absent
PATRIC148	862	0.03	0.03	0.04	0.37	0.85	0.02	0	0	0.22	0.03	0.03	0.03	0.12	0.99	0.03	0.02	1	100	Ser84	Ser80	100	0	0	0	0	0	0	0	0	0	no enriched sequence.	Absent
PATRIC77	863	0.03	0.03	0.04	0.38	0.82	0.02	0	0	0.22	0.03	0.03	0.03	0.12	0.99	0.98	0.7	1	0	Ser84	Ser80	100	0	0	0	0	0	0	0	100	0	XX-A-D2-D2-G2-C	t06
CP035742	865	0.03	0.03	0.03	0.01	0	0.02	0	0	0.22	0.03	0.03	0.03	0.12	0.99	0.03	0.02	1	0	Ser84	Ser80	100	0	0	0	0	0	0	0	0	0	no enriched sequence.	Absent
PATRIC74	866	0.03	0.03	0.03	0.01	0	0.02	0	0	0.22	0.03	0.03	0.03	0.12	0.99	0.03	0.02	0.49	0	Ser84	Ser80	0	0	0	0	0	0	0	0	0	0	no enriched sequence.	Absent
PATRIC117	870	0.03	0.03	0.03	0.01	0.01	1	0.19	0.03	0.22	0.03	0.03	0.03	0.12	0.04	0.16	0.05	1	0	Ser84	Ser80	0	0	0	0	0	0	100	0	0	0	no enriched sequence.	Absent
PATRIC75	873	0.03	0.03	0.03	0.01	0.01	0.02	0	0	0.22	0.03	0.03	0.03	0.12	0.99	0.71	0.99	0.99	0	Ser84	Ser80	100	0	0	0	0	0	0	0	0	0	XX-A-D2-D2-D2-D2-G2-C	t05
PATRIC47	875	0.03	0.03	0.03	0.01	0	0.02	0	1	1	0.03	0.03	0.03	0.12	0.04	0.16	0.25	0.99	0	Ser84	Ser80	100	0	0	0	0	0	0	0	100	0	no enriched sequence.	Absent
PATRIC122	876	0.94	0.13	0.03	0	0	0.02	0	0.03	0.22	0.03	0.03	0	0.12	0.99	0.02	0.02	1	0	Ser84	Ser80	0	0	0	0	0	0	0	0	0	0	no enriched sequence.	Absent
PATRIC45	877	0.03	0.05	0.03	0.92	0.41	0.02	0	0	0.22	0.03	0.03	0.03	0.12	0.99	0.03	0.02	1	0	Ser84	Ser80	100	0	0	0	0	0	0	0	0	0	no enriched sequence.	Absent
PATRIC49	877	0.03	0.05	0.03	0.92	0.41	0.02	0	0	0.22	0.03	0.03	0.03	0.12	0.99	0.03	0.02	1	0	Ser84	Ser80	100	0	0	0	0	0	0	0	0	0	no enriched sequence.	Absent
SEZW	878	0.95	0.98	0.03	0.92	0.41	0.02	0	0.03	0.22	0.03	0.03	0.03	0.12	0.99	0.98	0.99	1	0	Ser84	Ser80	100	0	0	0	0	0	0	0	0	0	XX-A-D2-D2-D2-D2-G2-C	t05
CP035741	879	0.03	0.03	0.03	0	0	0.02	0	1	1	1	1	0.44	0.12	0.04	0.16	0.05	0.99	0	Ser84	Ser80	100	0	0	0	0	0	0	0	0	0	no enriched sequence.	Absent
PATRIC39	880	0.95	0.98	0.03	0	0	0.02	0	0	0.22	0.03	0.03	0.03	0.12	0.04	0.16	0.05	1	0	Ser84	Ser80	100	0	0	0	0	0	100	0	100	0	no enriched sequence.	Absent
PATRIC102	883	0.03	0.03	0.03	0.01	0	0.19	1	0	0.22	0.03	0.03	0.03	0.12	0.99	0.02	0.02	0.54	0	Ser84	Ser80	100	0	0	0	0	0	0	0	0	0	no enriched sequence.	Absent
PATRIC120	884	0.03	0.03	0.03	0.01	0.01	0.02	0	0	0.22	0.03	0.03	0.03	0	0.99	0.98	0.97	0.54	0	Ser84	Ser80	100	0	0	0	0	0	0	0	0	0	XX-A-D2-D2-D2-D2-D2-G2-C	t15
PJUR	888	0.03	0.03	0.03	0.01	0	0.2	0.99	0.03	0.22	1	1	0.44	0.12	0	0.03	0.02	0.96	0	Ser84	Ser80	0	0	0	0	0	0	0	0	0	0	no enriched sequence.	Absent
PJUQ	889	0.03	0.03	0.03	0	0	0.02	0	0.03	0.22	0.03	0.03	0.03	0.12	0.99	0.02	0.02	0.99	0	Ser84	Ser80	0	0	0	0	0	0	0	0	100	0	no enriched sequence.	Absent
PATRIC2	891	0.03	0.05	0.03	0.86	0.4	0.02	0	0	0.22	0.03	0.03	0.03	0.12	0.04	0.71	0.7	0.99	100	Ser84Leu	Ser80Ile	100	100	100	100	100	100	100	0	100	100	XX-A-D2-D2-G2-C	t06
PATRIC10	892	0.94	0.03	0.03	0	0.01	0.02	0	0	0.22	0.44	0.03	0.99	0.12	0.04	0.71	0.53	1	0	Ser84	Ser80	100	0	0	0	0	0	0	0	0	0	XX-A-D2-D2-Z-C	Novel
PATRIC17	893	0.03	0.03	0.03	0	0.01	0.19	1	0	0.22	0.03	0.03	0.03	0	0.04	0.02	0.02	0.54	0	Ser84	Ser80	100	0	0	0	0	0	0	0	100	0	no enriched sequence.	Absent
PATRIC18	894	0.82	0.98	0.83	0.01	0	1	0.19	0	0.23	0.03	0.03	0.03	0.12	0.04	0.03	0.02	0.99	0	Ser84	Ser80	100	0	0	0	0	0	100	0	100	0	no enriched sequence.	Absent
PATRIC25	895	0.03	0.03	0.03	0.01	0	1	0.19	0	0.22	0.03	0.03	0.03	0.12	0.04	0.03	0.02	1	0	Ser84	Ser80	100	0	0	0	0	0	0	0	100	0	no enriched sequence.	Absent
PATRIC29	896	0.03	0.03	0.03	0.01	0	1	0.19	0	0.22	0.03	0.03	0.03	0.12	0	0.02	0.02	1	0	Ser84	Ser80	100	0	0	0	0	0	0	0	0	0	no enriched sequence.	Absent
PATRIC33	897	0.03	0.06	0.03	0.01	0	0.02	0.03	0	0.22	0.03	0.03	0.03	0.12	0.99	0.18	0.06	0.54	0	Ser84	Ser80	100	0	0	0	0	0	0	0	0	0	no enriched sequence.	Absent
PATRIC37	898	0.03	0.03	0.03	0.01	0.01	0.02	0	0	0.22	0.03	0.03	0.03	0	0.04	0.18	0.06	0.99	0	Ser84	Ser80	100	0	0	0	0	0	0	0	0	0	no enriched sequence.	Absent
PATRIC41	899	0.03	0.04	0.03	0	0	0.02	0	0	0.22	0.03	0.03	0.03	0.12	0.04	0.98	0.95	0.49	0	Ser84	Ser80	100	0	0	0	0	0	0	0	100	0	XX-A-D2-D2-D2-G2-C	t02
PATRIC56	900	0.03	0.03	0.03	0.01	0	0.02	0	1	1	0.03	0.03	0.03	0.12	0.99	0.98	0.7	1	0	Ser84	Ser80	0	0	0	0	0	0	0	0	0	0	XX-F-A-D2-G2-C	t68
PATRIC57	901	0.81	0.99	0.83	0.01	0	0.2	0.99	0	0.23	0.03	0.03	0.03	0.12	0.04	0.02	0.02	0.99	0	Ser84	Ser80	100	100	0	0	0	0	0	0	100	dfrC	no enriched sequence.	Absent
PATRIC59	902	0.03	0.03	0.03	0	0	0.02	0	0.03	0.33	0.44	0.03	0.99	0	0.04	0.03	0.02	0.99	0	Ser84	Ser80	0	0	0	0	0	0	0	0	0	0	no enriched sequence.	Absent
PATRIC67	903	0.82	0.99	0.94	0.86	0.4	0.02	0	0	0.22	0.03	0.03	0.03	0.12	0.99	0.16	0.05	1	0	Ser84	Ser80	100	0	0	0	0	0	0	0	0	0	no enriched sequence.	Absent
PATRIC73	904	0.03	0.03	0.03	0.01	0	0.02	0	0	0.22	0.03	0.03	0.03	0.12	0.99	0.02	0.02	0.95	0	Ser84	Ser80	100	0	0	0	0	0	0	0	0	0	no enriched sequence.	Absent
PATRIC87	905	0.03	0.03	0.03	0.01	0	0.02	0	0	0.22	0.03	0.03	0.03	0.12	0.04	0.03	0.02	0.99	0	Ser84	Ser80	100	0	0	0	0	0	100	0	100	0	no enriched sequence.	Absent
PATRIC88	906	0.03	0.03	0.03	0.01	0.01	0.02	0	0	0.22	0.03	0.03	0.03	0.12	0.99	0.16	0.05	1	0	Ser84	Ser80	100	0	100	100	100	100	0	0	100	0	no enriched sequence.	Absent
PATRIC101	908	0.03	0.03	0.04	0.39	0.82	0.02	0	0	0.22	0.03	0.03	0.03	0	0.04	0.71	0.7	1	0	Ser84	Ser80	100	0	0	0	0	0	0	0	0	0	XX-A-A-D2-G2-C	Novel
PATRIC103	909	0.03	0.03	0.03	0.01	0	0.02	0	0.03	0.22	0.03	0.03	0.03	0.12	0.99	0.02	0.02	0.99	100	Ser84	Ser80	100	0	0	0	0	0	0	0	100	0	no enriched sequence.	Absent
PATRIC115	910	0.03	0.03	0.03	0.01	0	0.02	0	0	0.22	0.03	0.03	0.03	0.12	0	0.03	0.02	1	0	Ser84	Ser80	100	0	0	0	0	0	100	0	100	0	no enriched sequence.	Absent
PATRIC119	911	0.81	0.13	0.03	0	0.01	0.02	0.03	0	0.22	0.03	0.03	0.03	0.12	0.04	0.03	0.02	0.99	0	Ser84	Ser80	100	100	100	100	100	100	0	100	100	0	no enriched sequence.	Absent
SRR8360300	912	0.03	0.03	0.03	0.01	0	0.19	1	0	0.22	0.03	0.03	0.03	0.12	0.04	0.02	0.02	0.99	0	Ser84	Ser80	100	0	0	0	0	0	0	0	0	0	no enriched sequence.	Absent
SRR6814921	916	0.03	0.04	0.03	0.01	0	0.02	0	0	0.23	0.03	0.03	0.03	0.12	0.99	0.17	0.05	0.99	0	Ser84	Ser80Arg	100	100	0	0	0	0	0	0	0	0	no enriched sequence.	Absent
PATRIC147	917	0.03	0.03	0.03	0	0	1	0.19	0.09	0.23	0.99	0.99	0.43	0.12	0.04	0.02	0.02	0.53	100	Ser84Leu	Ser80Ile	100	100	100	100	100	100	0	0	100	100	no enriched sequence.	Absent
SRR8815940	917	0.03	0.04	0.03	0	0	1	0.19	0.03	0.23	0.99	0.04	0.43	0.12	0.04	0.02	0.02	0.53	100	Ser84Leu	Ser80Ile	100	0	100	100	100	100	0	0	100	100	no enriched sequence.	Absent
Abcess	923	0.03	0.03	0.03	0.01	0	0.19	1	0	0.22	0.03	0.03	0.03	0.12	0.99	0.17	0.05	0.99	0	Ser84	Ser80	100	100	0	0	0	0	0	0	0	0	no enriched sequence.	Absent
PATRIC111	923	0.03	0.03	0.03	0.01	0	0.19	1	0	0.22	0.03	0.03	0.03	0.12	0.99	0.17	0.05	0.99	0	Ser84	Ser80	100	100	0	0	0	0	100	0	0	0	no enriched sequence.	Absent
SRR6814918	923	0.03	0.03	0.03	0.01	0	0.19	1	0	0.22	0.03	0.03	0.03	0.12	0.99	0.17	0.05	0.99	0	Ser84	Ser80	100	100	0	0	0	0	0	0	0	0	no enriched sequence.	Absent
SRR8360135	923	0.03	0.03	0.03	0.01	0	0.19	1	0	0.22	0.03	0.03	0.03	0.12	0.99	0.17	0.05	0.99	0	Ser84	Ser80	100	100	0	0	0	0	0	0	0	0	no enriched sequence.	Absent
SRR8815904	923	0.03	0.03	0.03	0.01	0	0.19	1	0	0.22	0.03	0.03	0.03	0.12	0.99	0.17	0.05	0.99	0	Ser84	Ser80	100	100	0	0	0	0	0	0	0	0	no enriched sequence.	Absent
SRR8815917	923	0.03	0.03	0.03	0.01	0	0.19	1	0	0.22	0.03	0.03	0.03	0.12	0.99	0.17	0.05	0.99	0	Ser84	Ser80	100	100	0	0	0	0	0	0	0	0	no enriched sequence.	Absent
SRR9029553	923	0.03	0.03	0.03	0.01	0	0.19	1	0	0.22	0.03	0.03	0.03	0.12	0.99	0.17	0.05	0.99	0	Ser84	Ser80	100	100	0	0	0	0	0	0	0	0	no enriched sequence.	Absent
SRR8236043	923	0.03	0.03	0.03	0.01	0	0.19	1	0	0.22	0.03	0.03	0.03	0.12	0.99	0.17	0.05	0.99	0	Ser84Leu	Ser80Arg	100	100	0	0	0	0	0	0	0	0	no enriched sequence.	Absent
PRDQ	924	0.03	0.03	0.03	0.01	0	1	0.19	0	0.22	0.03	0.03	0.03	0.12	0.99	0.03	0.02	1	100	Ser84Leu	Ser80Ile	100	100	100	100	100	100	0	0	100	100	no enriched sequence.	Absent
PRDP	930	0.03	0.03	0.03	0	0	0.02	0	0	0.22	0.43	0.03	1	0.12	0.04	0.98	0.7	1	100	Ser84Leu	Ser80Ile	100	100	100	100	100	100	0	100	100	100	XX-A-D2-D2-G2-C	t06
SRR8207014	978	0.03	0.03	0.03	0.01	0	0.02	0	0	0.22	0.03	0.03	0.03	0.12	0.99	0.02	0.02	1	0	Ser84Leu	Ser80Ile	100	0	0	0	0	0	0	0	0	0	no enriched sequence.	Absent
JTKP	990	0.03	0.03	0.04	0.01	0.01	0.02	0	0.03	0.22	0.03	0.03	0	0.12	0.04	0.02	0.02	1	0	Ser84	Ser80	100	0	100	100	100	100	0	0	100	0	no enriched sequence.	Absent
JTKQ	990	0.03	0.03	0.04	0.01	0.01	0.02	0	0.03	0.22	0.03	0.03	0	0.12	0.04	0.02	0.02	1	0	Ser84	Ser80	100	0	100	100	100	100	0	100	100	0	no enriched sequence.	Absent
CP035740	1045	0.03	0.03	0.03	0.41	1	0.02	0	1	1	1	1	0.99	0.12	0.04	0.03	0.02	1	0	Ser84	Ser80	0	0	0	0	0	0	0	0	0	0	no enriched sequence.	Absent
K13_E2	1049	0.03	0.05	0.03	0.86	0.4	0.02	0	1	1	0.99	0.99	0.43	0.12	0.04	0.71	0.7	0.99	100	Ser84Leu	Ser80Ile	100	100	100	100	100	100	0	0	100	100	XX-A-D2-D2-G2-C	t06
K14_F8	1049	0.03	0.05	0.03	0.86	0.4	0.02	0	1	1	0.99	0.99	0.43	0.12	0.04	0.71	0.7	0.99	100	Ser84Leu	Ser80Ile	100	100	100	100	100	100	100	0	100	100	XX-A-D2-D2-G2-C	t06
K17_A6	1049	0.03	0.05	0.03	0.86	0.4	0.02	0	1	1	0.99	0.99	0.43	0.12	0.04	0.71	0.7	0.99	100	Ser84Leu	Ser80Ile	100	100	100	100	100	100	100	0	100	100	XX-A-D2-D2-G2-C	t06
K20_A4	1049	0.03	0.05	0.03	0.86	0.4	0.02	0	1	1	0.99	0.99	0.43	0.12	0.04	0.71	0.7	0.99	100	Ser84Leu	Ser80Ile	100	100	100	100	100	100	100	0	100	100	XX-A-D2-D2-G2-C	t06
SRR8815921	1049	0.03	0.99	0.91	0	0	0.02	0.03	1	1	0.99	0.99	0.43	0.12	0.04	0.71	0.7	0.53	100	Ser84Leu	Ser80Ile	100	100	100	100	100	100	0	0	100	100	XX-A-D2-D2-G2-C	t06
TA34618	1049	0.03	0.05	0.03	0.86	0.4	0.02	0	1	1	0.99	0.99	0.43	0.12	0.04	0.71	0.7	0.99	100	Ser84Leu	Ser80Ile	100	100	100	100	100	100	100	0	100	100	XX-A-D2-D2-G2-C	t06
TA34619	1049	0.03	0.05	0.03	0.86	0.4	0.02	0	1	1	0.99	0.99	0.43	0.12	0.04	0.71	0.7	0.99	100	Ser84Leu	Ser80Ile	100	100	100	100	100	100	100	0	100	100	XX-A-D2-D2-G2-C	t06
SRR8062145	1049	0.03	0.05	0.03	0.86	0.4	0.02	0	1	1	0.99	0.97	0.43	0.12	0.04	0.71	0.7	0.99	100	Ser84Leu	Ser80Ile	100	100	100	100	100	100	100	0	100	100	XX-A-D2-D2-G2-C	t06
QGPO	1050	0.03	0.03	0.03	0.01	0	0.02	0	0.03	0.23	0.03	0.03	0.03	0.12	0.99	0.02	0.02	0.03	100	Ser84	Ser80	100	0	0	0	0	0	0	0	0	0	no enriched sequence.	Absent
SRR7788258	1055	0.81	0.98	0.83	0.01	0	0.02	0	0	0.23	0.03	0.03	0.03	0.12	0.04	0.03	0.02	1	100	Ser84Leu	Ser80Ile	100	100	100	100	100	100	0	100	100	0	no enriched sequence.	Absent
SRR7765206	1060	0.03	0.05	0.03	0.86	0.4	0.02	0	1	1	0.03	0.03	0.03	0.12	0.04	0.71	0.7	0.99	100	Ser84Leu	Ser80Ile	100	100	100	100	100	100	0	0	100	100	XX-A-D2-D2-G2-C	t06
SRR6742584	1088	0.03	0.03	0.03	0	0	0.02	0.03	0	0.22	0.03	0.03	0.03	0.12	0.04	0.02	0.02	1	0	Ser84	Ser80	0	0	0	0	0	0	0	0	100	0	no enriched sequence.	Absent
QHID	1171	0.03	0.03	0.04	0	0	0.02	0	0	0.16	0.03	0.03	0.03	0.12	0.99	0.16	0.05	1	100	Ser84	Ser80	100	0	0	0	0	0	0	0	0	0	no enriched sequence.	Absent
QHIS	1172	0.95	0.03	0.03	0.01	0	0.02	0	0.03	0.22	0.03	0.03	0.03	0.12	0.04	0.02	0.02	1	100	Ser84	Ser80	100	0	0	0	0	0	0	0	100	0	no enriched sequence.	Absent
QHIM	1173	0.03	0.03	0.03	0.01	0	0.02	0	0.03	0.22	0.03	0.03	0.03	0.12	0.04	0.03	0.02	1	100	Ser84	Ser80	100	0	0	0	0	0	0	0	100	100	no enriched sequence.	Absent
SRR6118665	1176	0.03	0.03	0.03	0.01	0	0.2	0.99	0.03	0.22	0.03	0.03	0.03	0.12	0.99	0.03	0.02	1	0	Ser84	Ser80	0	0	0	0	0	0	0	0	0	0	no enriched sequence.	Absent
SRR6160722	1177	0.03	0.04	0.04	0.38	0.83	0.2	0.98	0	0	0.03	0.03	0.03	0.12	0.04	0.02	0.02	0	0	Ser84	Ser80	0	0	0	0	0	0	0	0	0	0	no enriched sequence.	Absent
SRR6214465	1178	0.03	0.05	0.03	0.86	0.4	0.02	0	0	0.22	0.03	0.03	0.03	0.12	0.99	0.03	0.02	1	0	Ser84	Ser80	0	0	0	0	0	0	0	0	100	0	no enriched sequence.	Absent
SRR6312205	1179	0.03	0.03	0.03	0.01	0.01	0.2	0.99	0	0.22	0.03	0.03	0.03	0.12	0.04	0.71	0.52	1	0	Ser84	Ser80	100	0	0	0	0	0	0	0	0	0	XX-A-D2-D2-D2-G2-C	t02
SRR6424306	1180	0.03	0.04	0.03	0.01	0.01	0.2	0.99	0	0.22	0.03	0.03	0.03	0.12	1	0.02	0.02	0.99	0	Ser84	Ser80	100	0	0	0	0	0	0	0	0	0	no enriched sequence.	Absent
SRR6795890	1181	0.03	0.03	0.03	0.01	0	0.02	0	0	0.22	0.43	0.03	0.98	0	0.04	0.71	0.99	0.99	0	Ser84	Ser80	0	0	0	0	0	0	0	0	100	0	XX-A-D2-D2-D2-D2-G2-C	t05
SRR5928603	1211	0.03	0.03	0.03	0.01	0	0.02	0	0.03	0.33	0.03	0.03	0.03	0.12	0.04	0.03	0.02	1	0	Ser84	Ser80	100	0	0	0	0	0	0	0	0	0	no enriched sequence.	Absent
SRR6118626	1212	0.03	0.03	0.03	0	0	0.02	0	0	0.22	0.03	0.03	0.03	0.12	0.04	0.02	0.02	0.54	0	Ser84	Ser80	0	0	0	0	0	0	0	0	0	0	no enriched sequence.	Absent
SRR6118627	1213	0.03	0.03	0.03	0.01	0	0.02	0	0	0.22	0.03	0.03	0.03	0.12	0.99	0.18	0.06	0.54	0	Ser84	Ser80	100	0	0	0	0	0	0	0	100	0	no enriched sequence.	Absent
SRR6160723	1215	0.03	0.05	0.03	0.9	0.42	0.2	0.99	0	0.22	0.03	0.03	0.03	0	0.04	0.16	0.05	1	100	Ser84	Ser80	100	0	0	0	0	0	0	0	0	100	no enriched sequence.	Absent
SRR8062147	1215	0.47	0.13	0.03	0	0	0.02	0	0	0.22	0.03	0.03	0.03	0.12	0.99	0.02	0.02	0.54	0	Ser84	Ser80	100	100	0	0	0	0	0	0	100	0	no enriched sequence.	Absent
SRR6214501	1216	0.03	0.03	0.03	0.01	0	1	0.19	0	0.22	0.03	0.03	0.03	0.12	0.01	0.02	0.02	0.99	100	Ser84Leu	Ser80Ile	100	100	0	0	0	100	0	100	100	100	no enriched sequence.	Absent
SRR6311178	1217	0.03	0.05	0.04	0.92	0.41	0.02	0	0	0.23	0.03	0.03	0.03	0.12	1	0.03	0.02	0.57	0	Ser84	Ser80	100	0	0	0	0	0	0	0	0	0	no enriched sequence.	Absent
SRR6312081	1218	0.03	0.03	0.03	0.01	0	0.19	1	0	0.22	0.03	0.03	0.03	0.12	0.99	0.02	0.02	1	0	Ser84	Ser80	100	0	0	0	0	0	0	0	0	0	no enriched sequence.	Absent
SRR6312082	1219	0.03	0.03	0.04	0.38	0.83	0.02	0	0	0.22	0.03	0.03	0.03	0.12	0.99	0.03	0.02	1	0	Ser84	Ser80	100	0	0	0	0	0	0	0	0	0	no enriched sequence.	Absent
SRR6312088	1220	0.82	0.99	0.94	0.01	0	0.02	0	0	0.23	0.03	0.03	0.03	0	0.04	0.02	0.02	0.99	0	Ser84	Ser80	100	0	0	0	0	0	0	0	0	0	no enriched sequence.	Absent
SRR6312212	1221	0.03	0.03	0.03	0.01	0	0.02	0	1	1	0.44	0.03	0.99	0	0.99	0.03	0.02	1	0	Ser84	Ser80	0	0	0	0	0	0	0	0	0	0	no enriched sequence.	Absent
SRR6312289	1222	0.03	0.05	0.03	0.92	0.41	0.02	0	0	0.22	0.03	0.03	0.03	0.12	0	0.16	0.05	0.56	0	Ser84	Ser80Ile	100	100	100	100	100	0	0	0	100	dfrC	no enriched sequence.	Absent
SRR6374214	1223	0.03	0.04	0.03	0.82	0.41	0.02	0	0	0.22	0.03	0.03	0.03	0.12	0.99	0.18	0.06	0.99	0	Ser84	Ser80	100	0	0	0	0	0	0	0	0	0	no enriched sequence.	Absent
SRR6742561	1224	0.94	0.98	0.83	0	0	0.2	0.99	0.03	0.23	0.03	0.03	0.03	0.12	0.04	0.03	0.02	0.54	0	Ser84	Ser80	0	0	0	0	0	0	0	0	100	0	no enriched sequence.	Absent
SRR6742574	1225	0.03	0.03	0.03	0.01	0.01	0.02	0	0	0.22	0.03	0.03	0	0.12	0	0.18	0.06	1	0	Ser84	Ser80	0	0	0	0	0	0	0	0	100	0	no enriched sequence.	Absent
SRR6795845	1226	0.03	0.04	0.04	0.37	0.81	0.19	1	0	0.23	0.03	0.03	0.03	0.12	0.04	0.03	0.02	1	0	Ser84	Ser80	100	0	0	0	0	0	0	0	0	0	no enriched sequence.	Absent
SRR6795874	1227	0.03	0.03	0.03	0.01	0	0.02	0.03	0	0.22	0.03	0.03	0.03	0.12	0.04	0.02	0.02	1	0	Ser84	Ser80	0	0	0	0	0	0	0	0	0	0	no enriched sequence.	Absent
SRR6795894	1228	0.03	0.03	0.03	0.01	0	0.02	0	0	0.22	0.03	0.03	0.03	0.12	0.04	0.71	0.99	1	0	Ser84	Ser80	100	0	0	0	0	0	0	0	100	0	XX-A-D2-D2-D2-D2-G2-C	t05
SRR6814922	1229	0.03	0.05	0.03	0.86	0.4	1	0.19	0	0.22	0.03	0.03	0.03	0.12	0.99	0.03	0.02	1	100	Ser84Leu	Ser80Ile	100	100	100	100	100	100	0	0	100	100	no enriched sequence.	Absent
SRR8206947	1229	0.03	0.05	0.03	0.86	0.4	1	0.19	0	0.22	0.03	0.03	0.03	0.12	0.99	0.03	0.02	1	100	Ser84Leu	Ser80Ile	100	100	100	100	100	100	0	0	100	100	no enriched sequence.	Absent
SRR8815932	1229	0.03	0.05	0.03	0.86	0.4	1	0.19	0	0.22	0.03	0.03	0.03	0.12	0.99	0.03	0.02	1	100	Ser84Leu	Ser80Ile	100	100	100	100	100	100	0	0	100	100	no enriched sequence.	Absent
RJQH	1291	0.94	0.99	0.83	0.86	0.4	0.02	0	0	0.23	0.03	0.03	0.03	0.12	0.04	0.02	0.02	1	100	Ser84	Ser80	100	0	0	0	0	0	0	0	0	0	no enriched sequence.	Absent
SRR8206984	1295	0.03	0.03	0.03	0.01	0	0.19	1	0	0.22	0.03	0.03	0.03	0.12	0.04	0.02	0.02	1	0	Ser84	Ser80	0	0	0	0	0	0	0	0	0	0	no enriched sequence.	Absent
SRR6978943	1296	0.03	0.03	0.03	0.83	0.41	0.02	0	0.03	0.22	0.03	0.03	0.03	0.12	0.99	0.02	0.02	0.99	100	Ser84Leu	Ser80Ile	100	100	100	100	100	100	0	0	0	100	no enriched sequence.	Absent
SRR9029555	1297	0.82	0.99	0.93	0.37	0.83	0.19	1	0	0.23	0.03	0.03	0.03	0.12	0.04	0.02	0.02	1	0	Ser84	Ser80	0	0	0	0	0	0	0	0	0	0	no enriched sequence.	Absent
SRR8632715	1308	0.03	0.03	0.03	0.01	0	0.02	0	0	0.23	0.03	0.03	0.03	0.12	0.04	0.02	0.02	0.96	100	Ser84Leu	Ser80Ile	100	100	0	0	0	100	0	0	100	100	no enriched sequence.	Absent
SEZY	1335	0.03	0.03	0.04	0.37	0.8	0.02	0	0	0.22	0.03	0.03	0.03	0.12	0.99	0.16	0.05	1	0	Ser84	Ser80	100	0	0	0	0	0	0	0	0	0	no enriched sequence.	Absent
SRR9029421	1390	0.03	0.98	0.03	0.01	0.01	0.02	0	0	0.22	0.03	0.03	0.03	0.12	0.99	0.71	0.99	1	0	Ser84	Ser80	100	0	0	0	0	0	0	0	100	0	XX-A-D2-D2-D2-D2-G2-C	t05
SRR8236046	1417	0.03	0.04	0.03	0.01	0	0.02	0	0.03	0.22	0.03	0.03	0.03	0.12	0.99	0.16	0.05	0	0	Ser84	Ser80Ile	0	0	0	0	0	0	0	0	0	0	no enriched sequence.	Absent
SRR7788476	1430	0.03	0.03	0.03	0	0	0.02	0	0	0.22	0.03	0.03	0.03	0.12	0.04	0.02	0.02	0.99	0	Ser84	Ser80	100	0	0	0	0	0	0	0	100	0	no enriched sequence.	Absent
K15_G6	1431	0.03	0.04	0.03	0.01	0	0.02	0.03	0.03	0.22	0.03	0.03	0.03	0.12	0.99	0.16	0.05	0	100	Ser84	Ser80Ile	100	0	0	0	0	0	0	0	0	0	no enriched sequence.	Absent
SRR8062140	1431	0.03	0.04	0.03	0.01	0	0.02	0	0.03	0.22	0.03	0.03	0.03	0.12	0.99	0.16	0.05	0	100	Ser84	Ser80Ile	100	0	0	0	0	0	0	0	0	0	no enriched sequence.	Absent
SRR8815941	1431	0.03	0.04	0.03	0.01	0	0.02	0	0.03	0.22	0.03	0.03	0.03	0.12	0.99	0.16	0.05	0	100	Ser84	Ser80Ile	100	0	0	0	0	0	0	0	0	0	no enriched sequence.	Absent
SRR9017117	1470	0.03	0.03	0.03	0.01	0	1	0.19	0	0.22	0.03	0.03	0.03	0.12	0.99	0.02	0.02	1	0	Ser84	Ser80	100	0	0	0	0	0	lnuB	0	100	0	no enriched sequence.	Absent
SRR8815960	1573	0.03	0.03	0.03	0.01	0	0.02	0	0	0.23	0.43	0.03	1	0.12	0.99	0.02	0.02	1	0	Ser84	Ser80	100	100	100	100	100	100	0	100	100	100	no enriched sequence.	Absent
SRR8815901	1597	0.03	0.03	0.03	0.01	0.01	0.02	0	0	0.22	0.03	0.03	0.03	0.12	0.04	0.02	0.02	1	0	Ser84	Ser80	0	0	0	0	0	0	0	0	100	0	no enriched sequence.	Absent
SRR7278688	1598	0.95	0.13	0.93	0.01	0	0.02	0	0.03	0.22	0.03	0.03	0.03	0.12	0.99	0.16	0.05	1	0	Ser84	Ser80	0	0	0	0	0	0	0	0	0	0	no enriched sequence.	Absent
TA30846	Novel	0.03	0.03	0.03	0	0	0.02	0	0.09	0.33	0.43	0.03	1	0.12	0.99	0.03	0.02	0.99	0	Ser84	Ser80	100	0	0	0	0	0	0	0	100	0	no enriched sequence.	Absent
SRR8062142	Novel	0.94	0.95	0.03	0.01	0	0.02	0	0.03	0.22	0.43	0.03	1	0.12	0.99	0.03	0.02	1	100	Ser84Leu	Ser80	100	100	100	100	100	100	0	100	100	0	no enriched sequence.	Absent
SRR8868853	Novel	0.03	0.03	0.03	0.01	0.01	0.02	0	0	0.22	0.43	0.03	1	0.12	0.04	0.16	0.05	1	0	Ser84	Ser80	100	0	0	0	0	0	0	0	0	0	no enriched sequence.	Absent
SRR9200080	Novel	0.03	0.03	0.03	0.01	0	0.19	1	0	0.22	0.43	0.03	1	0.12	0.04	0.02	0.02	0.99	0	Ser84	Ser80	100	100	100	100	100	100	0	100	100	0	no enriched sequence.	Absent
SRR7788482	Novel	0.03	0.03	0.03	0	0	0.02	0	1	1	0.44	0.03	0.99	0.12	0.04	0.02	0.02	1	0	Ser84	Ser80	100	0	0	0	0	0	0	0	0	0	no enriched sequence.	Absent
SRR8207020	Novel	0.03	0.03	0.03	0.01	0	0.19	1	1	1	0.44	0.03	0.99	0.12	0.99	0.03	0.02	1	0	Ser84	Ser80	100	0	0	0	0	0	0	0	0	0	no enriched sequence.	Absent
SRR8397438	Novel	0.03	0.04	0.03	0.01	0	0.02	0.03	1	1	0.44	0.03	0.99	0.12	0.99	0.03	0.02	1	0	Ser84	Ser80	0	0	0	0	0	0	0	0	0	0	no enriched sequence.	Absent
TA33972	Novel	0.03	0.03	0.03	0	0	0.02	0.03	1	1	0.44	0.03	0.99	0.12	0.99	0.02	0.02	1	0	Ser84	Ser80	0	0	0	0	0	0	0	0	0	0	no enriched sequence.	Absent
K13_E3	Novel	0.03	0.03	0.03	0.01	0	0.02	0	0.09	0.33	0.44	0.03	0.99	0.12	0.99	0.03	0.02	1	0	Ser84	Ser80	0	0	0	0	0	0	0	0	0	0	no enriched sequence.	Absent
SRR8247817	Novel	0.03	0.03	0.03	0.01	0	0.02	0	0	0.22	0.44	0.03	0.99	0.12	0.04	0.03	0.02	0.53	0	Ser84	Ser80	100	0	0	0	0	0	0	0	0	0	no enriched sequence.	Absent
SRR9017107	Novel	0.03	0.04	0.03	0	0	0.02	0	0	0.22	0.44	0.03	0.99	0.12	0.04	0.02	0.02	0.99	0	Ser84	Ser80	0	0	0	0	0	0	0	0	0	0	no enriched sequence.	Absent
SRR7278682	Novel	0.03	0.03	0.03	0.01	0	0.02	0	0.03	0.23	0.43	0.03	0.98	0	0.04	0.55	0.71	1	0	Ser84	Ser80	100	0	0	0	0	0	0	0	0	100	no enriched sequence.	Not_Resolved
TA33072	Novel	0.03	0.03	0.03	0	0	0.02	0	0.03	0.22	0.43	0.03	0.98	0.12	0.99	0.02	0.02	1	0	Ser84	Ser80	0	0	0	0	0	0	0	0	0	0	no enriched sequence.	Absent
SRR8236049	Novel	0.03	0.03	0.03	0.01	0	0.02	0	0.16	0.33	1	0.87	0.44	0.12	0.99	0.02	0.02	1	0	Ser84	Ser80	0	0	0	0	0	0	0	0	0	0	no enriched sequence.	Absent
SRR6374040	Novel	0.03	0.03	0.03	0	0	0.2	0.99	0.09	0.22	0.99	0.99	0.43	0.12	0.04	0.02	0.02	0.53	100	Ser84Leu	Ser80Ile	100	100	100	100	100	100	0	0	100	100	no enriched sequence.	Absent
SRR8236054	Novel	0.03	0.05	0.03	0.86	0.4	0.02	0	0.03	0.22	0.99	0.99	0.43	0.12	0.99	0.71	0.7	0.99	0	Ser84Leu	Ser80Ile	100	100	0	0	0	0	0	0	100	0	XX-A-D2-D2-G2-C	t06
SRR9029432	Novel	0.03	0.03	0.03	0	0	1	0.19	0.91	1	0.99	0.73	0.43	0	0.03	0.71	0.68	0.53	0	Ser84	Ser80Ile	100	0	0	0	0	0	0	0	100	0	XX-F-A-G2-C	Novel
SRR8236059	Novel	0.03	0.03	0.03	0	0	1	0.19	1	1	0.99	0.23	0.43	0.12	0.01	0.03	0.02	0.99	0	Ser84Leu	Ser80Ile	100	0	100	100	100	100	0	0	0	100	no enriched sequence.	Absent
SRR8815924	Novel	0.03	0.03	0.03	0	0	0.02	0	0.03	0.22	0.99	0.04	0.43	0.12	0.04	0.71	0.7	0.53	100	Ser84Leu	Ser80Ile	100	100	100	100	100	100	100	0	100	100	XX-A-D2-D2-G2-C	t06
SRR9029422	Novel	0.03	0.03	0.03	0.01	0.01	0.02	0	0	0.23	0.04	0.03	0.03	0.12	0.99	0.02	0.02	1	0	Ser84	Ser80	100	0	0	0	0	0	0	0	100	0	no enriched sequence.	Absent
SRR9017126	Novel	0.03	0.03	0.03	0.01	0	0.02	0	0.16	0.22	0.04	0.03	0.03	0	0.99	0.71	0.99	1	0	Ser84	Ser80	0	0	0	0	0	0	0	0	0	0	XX-A-D2-D2-D2-D2-G2-C	t05
SRR8815961	Novel	0.81	0.99	0.93	0	0	0.02	0	0.09	0.22	0.04	0.03	0.03	0.12	0.03	0.18	0.06	0.54	0	Ser84	Ser80	100	0	100	100	100	100	0	0	0	0	no enriched sequence.	Absent
SRR8895775	Novel	0.03	0.03	0.03	0.01	0	0.02	0	0.09	0.22	0.04	0.03	0.03	0.12	0.99	0.02	0.02	0.99	0	Ser84	Ser80	0	0	0	0	0	0	0	0	0	0	no enriched sequence.	Absent
SRR8207006	Novel	0.03	0.03	0.03	0.01	0	0.02	0	0	0.22	0.04	0.03	0.03	0.12	0.04	0.03	0.02	0	0	Ser84	Ser80	100	0	0	0	0	0	0	0	100	100	no enriched sequence.	Absent
SRR8144826	Novel	0.03	0.03	0.03	0	0	0.2	0.99	1	1	0.03	0.03	0.03	1	0.99	0.03	0.02	1	0	Ser84	Ser80	0	0	0	0	0	0	0	0	0	0	no enriched sequence.	Absent
SRR9029543	Novel	0.03	0.03	0.03	0	0	0.02	0.03	1	1	0.03	0.03	0.03	0.12	0.04	0.16	0.05	0	0	Ser84	Ser80	0	0	0	0	0	0	0	0	0	0	no enriched sequence.	Absent
SRR8062300	Novel	0.03	0.03	0.03	0.01	0	0.95	0.18	0.92	1	0.03	0.03	0.03	0.12	0.64	0.02	0.02	1	0	Ser84	Ser80	100	0	0	0	0	0	0	0	0	0	no enriched sequence.	Absent
SRR8144724	Novel	0.03	0.03	0.03	0	0	0.02	0	0.03	0.23	0.03	0.03	0.03	1	0.99	0.02	0.02	1	0	Ser84	Ser80	0	100	0	0	0	0	0	0	0	0	no enriched sequence.	Absent
SRR8146155	Novel	0.03	0.03	0.03	0.01	0	0.02	0	0.03	0.23	0.03	0.03	0.03	0.12	0.99	0.98	0.99	0.99	100	Ser84	Ser80	100	100	100	100	100	100	0	0	100	100	XX-A-D2-D2-D2-D2-G2-C	t05
SRR8300738	Novel	0.03	0.04	0.04	0.38	0.81	0.02	0	0.03	0.23	0.03	0.03	0.03	0.12	0.04	0.51	0.95	1	0	Ser84	Ser80	100	100	100	100	100	100	0	100	100	dfrC	XX-A-A-D2-D2-P-C	Novel
SRR9016883	Novel	0.03	0.03	0.03	0.01	0	0.02	0	0.03	0.23	0.03	0.03	0.03	0.12	0.04	0.02	0.02	0.99	0	Ser84	Ser80	0	0	0	0	0	0	0	0	0	0	no enriched sequence.	Absent
K20_B4	Novel	0.03	0.03	0.04	0.37	0.81	0.02	0.03	0.03	0.23	0.03	0.03	0.03	0.12	0.04	0.98	0.97	0.96	100	Ser84Leu	Ser80Ile	100	100	100	100	100	100	0	100	100	100	XX-G-A-A-D2-E-D2-G2-C	t42
SRR8247809	Novel	0.03	0.03	0.03	0	0	0.02	0	0.03	0.23	0.03	0.03	0.03	0.12	0.99	0.98	0.67	0.99	0	Ser84Leu	Ser80Ile	100	100	100	100	100	100	0	100	100	100	XX-A-D2-N-D2-E-D2-G2-C	Novel
K14_H9	Novel	0.03	0.03	0.03	0	0	0.02	0	0	0.23	0.03	0.03	0.03	0.12	0.99	0.16	0.05	1	100	Ser84	Ser80	100	0	0	0	0	0	0	0	0	0	no enriched sequence.	Absent
SRR7064617	Novel	0.03	0.04	0.03	0.82	0.41	0.02	0	0	0.23	0.03	0.03	0.03	0	0.04	0.16	0.05	1	0	Ser84	Ser80	0	0	0	0	0	0	0	0	0	0	no enriched sequence.	Absent
SRR7239275	Novel	0.03	0.04	0.04	0.37	0.81	0.2	0.99	0	0.23	0.03	0.03	0.03	0.12	0.99	0.71	0.7	1	0	Ser84	Ser80	100	0	0	0	0	0	0	0	0	0	XX-A-D2-D2-G2-C	t06
SRR7638103	Novel	0.03	0.03	0.03	0.01	0	0.02	0	0	0.23	0.03	0.03	0.03	0.12	1	0.03	0.02	1	0	Ser84	Ser80	100	0	0	0	0	0	0	0	0	0	no enriched sequence.	Absent
SRR7647826	Novel	0.03	0.05	0.03	0.86	0.4	0.02	0.03	0	0.23	0.03	0.03	0.03	0.12	0.99	0.16	0.05	0.99	0	Ser84	Ser80	100	0	0	0	0	0	0	0	100	100	no enriched sequence.	Absent
SRR7765188	Novel	0.03	0.04	0.04	0.38	0.83	0.02	0	0	0.23	0.03	0.03	0.03	0	0.04	0.03	0.02	1	0	Ser84	Ser80	100	0	0	0	0	0	0	0	0	100	no enriched sequence.	Absent
SRR7788472	Novel	0.03	0.03	0.03	0.01	0	0.02	0	0	0.23	0.03	0.03	0.03	0.12	0.99	0.98	0.95	1	0	Ser84	Ser80	100	0	0	0	0	0	0	0	0	0	XX-A-D2-D2-D2-G2-C	t02
SRR7788478	Novel	0.03	0.03	0.03	0.01	0.01	0.02	0	0	0.23	0.03	0.03	0.03	0.12	0.99	0.51	0.7	1	0	Ser84	Ser80	100	0	0	0	0	0	0	0	0	0	XX-F-A-D2-G2-C	t68
SRR8144793	Novel	0.03	0.03	0.03	0.01	0	0.02	0	0	0.23	0.03	0.03	0.03	0	0.01	0.71	0.95	0.99	0	Ser84	Ser80	0	0	0	0	0	0	0	0	0	0	XX-A-D2-D2-D2-G2-C	t02
SRR8146143	Novel	0.81	0.13	0.03	0	0	0.02	0	0	0.23	0.03	0.03	0.03	0.12	0.99	0.03	0.02	0.99	0	Ser84	Ser80	100	0	0	0	0	0	0	0	0	0	no enriched sequence.	Absent
SRR8146154	Novel	0.03	0.03	0.03	0	0	0.2	0.99	0	0.23	0.03	0.03	0.03	0	0.99	0.02	0.02	1	0	Ser84	Ser80	0	0	0	0	0	0	0	0	0	0	no enriched sequence.	Absent
SRR8206993	Novel	0.03	0.03	0.03	0.01	0	0.02	0	0	0.23	0.03	0.03	0.03	0.12	0.01	0.02	0.02	1	0	Ser84	Ser80	100	0	0	0	0	0	0	0	100	0	no enriched sequence.	Absent
SRR8236050	Novel	0.03	0.03	0.03	0	0	0.2	0.99	0	0.23	0.03	0.03	0.03	0.12	0.99	0.16	0.05	1	0	Ser84	Ser80	100	0	0	0	0	0	0	0	0	0	no enriched sequence.	Absent
SRR8236064	Novel	0.04	0.03	0.03	0.01	0	1	0.19	0	0.23	0.03	0.03	0.03	0.12	0.99	0.02	0.02	0	0	Ser84	Ser80	100	0	0	0	0	0	0	0	0	0	no enriched sequence.	Absent
SRR8297600	Novel	0.03	0.03	0.03	0.01	0	0.02	0	0	0.23	0.03	0.03	0.03	0.12	0.04	0.02	0.02	1	0	Ser84	Ser80	100	0	0	0	0	0	0	0	100	0	no enriched sequence.	Absent
SRR8360152	Novel	0.03	0.03	0.03	0.01	0	0.02	0	0	0.23	0.03	0.03	0.03	0.12	0.99	0.02	0.02	1	0	Ser84	Ser80	100	0	0	0	0	0	0	0	0	0	no enriched sequence.	Absent
SRR8360303	Novel	0.03	0.05	0.03	0.89	0.41	0.02	0	0	0.23	0.03	0.03	0.03	0.12	0.99	0.02	0.02	0.99	0	Ser84	Ser80	100	0	0	0	0	0	0	0	0	100	no enriched sequence.	Absent
SRR8632520	Novel	0.03	0.04	0.03	0.82	0.41	0.02	0	0	0.23	0.03	0.03	0.03	0	0.04	0.16	0.05	1	0	Ser84	Ser80	0	0	0	0	0	0	0	0	0	0	no enriched sequence.	Absent
SRR8815908	Novel	0.03	0.03	0.03	0.01	0	0.02	0	0	0.23	0.03	0.03	0.03	0.12	0.99	0.02	0.02	1	0	Ser84	Ser80	100	0	0	0	0	0	0	0	100	0	no enriched sequence.	Absent
SRR8815944	Novel	0.03	0.03	0.03	0.01	0	0.02	0	0	0.23	0.03	0.03	0.03	0.12	0.85	0.17	0.05	0.98	0	Ser84	Ser80	0	0	0	0	0	0	0	0	100	0	no enriched sequence.	Absent
SRR8864867	Novel	0.03	0.03	0.03	0.01	0.01	0.02	0	0	0.23	0.03	0.03	0.03	0.12	0.04	0.02	0.02	1	0	Ser84	Ser80	100	0	0	0	0	0	100	0	0	100	no enriched sequence.	Absent
SRR8902132	Novel	0.03	0.03	0.03	0.01	0	0.02	0	0	0.23	0.03	0.03	0.03	0.12	0.04	0.02	0.02	0.54	0	Ser84	Ser80	0	0	0	0	0	0	0	0	0	0	no enriched sequence.	Absent
SRR9016888	Novel	0.03	0.03	0.03	0.01	0	0.02	0	0	0.23	0.03	0.03	0.03	0.12	1	0.02	0.02	0.54	0	Ser84	Ser80	0	0	0	0	0	0	0	0	0	0	no enriched sequence.	Absent
SRR9017115	Novel	0.03	0.04	0.03	0.01	0.01	0.02	0	0	0.23	0.03	0.03	0.03	0.12	0.99	0.02	0.02	1	0	Ser84	Ser80	100	0	0	0	0	0	0	0	0	0	no enriched sequence.	Absent
SRR9017130	Novel	0.03	0.03	0.03	0	0	0.02	0	0	0.23	0.03	0.03	0.03	0.12	0.01	0.02	0.02	1	0	Ser84	Ser80	100	0	0	0	0	0	0	0	0	0	no enriched sequence.	Absent
SRR8062280	Novel	0.03	0.03	0.03	0	0	0.19	1	0	0.23	0.03	0.03	0.03	0.12	0.04	0.02	0.02	0.99	0	Ser84Leu	Ser80Arg	100	100	0	0	0	0	0	0	0	0	no enriched sequence.	Absent
AP019372	Novel	0.03	0.03	0.03	0.01	0.01	0.02	0	0.03	0.22	0.03	0.03	0.03	0.12	0.04	0.02	0.02	1	0	Ser84	Ser80	100	0	100	100	100	100	0	0	0	0	no enriched sequence.	Absent
SRR8146141	Novel	0.03	0.03	0.03	0.01	0.01	0.02	0	0.03	0.22	0.03	0.03	0.03	0.12	0.04	0.02	0.02	1	0	Ser84	Ser80	0	0	0	0	0	0	0	0	0	0	no enriched sequence.	Absent
SRR8176618	Novel	0.03	0.03	0.03	0.01	0	0.02	0	0.03	0.22	0.03	0.03	0.03	0.12	0.04	0.02	0.02	1	0	Ser84	Ser80	100	0	0	0	0	0	0	0	0	0	no enriched sequence.	Absent
SRR8236044	Novel	0.03	0.03	0.03	0.82	0.41	0	0	0.03	0.22	0.03	0.03	0.03	0.12	0.99	0.16	0.05	0	100	Ser84	Ser80	100	0	100	100	100	100	0	0	100	100	no enriched sequence.	Absent
SRR8236061	Novel	0.03	0.03	0.03	0.01	0	0.02	0	0.03	0.22	0.03	0.03	0.03	0.12	0	0.98	0.97	1	0	Ser84	Ser80	100	0	0	0	0	0	0	0	0	100	XX-G-A-A-D2-E-D2-G2-C	t42
SRR8815966	Novel	0.03	0.05	0.03	0.84	0.4	0.02	0	0.03	0.22	0.03	0.03	0.03	0.12	0.99	0.71	0.95	0	0	Ser84	Ser80	100	0	0	0	0	0	0	0	100	0	XX-A-D2-D2-D2-G2-C	t02
SRR9029451	Novel	0.03	0.03	0.03	0.01	0.01	1	0.19	0.03	0.22	0.03	0.03	0.03	0.12	0.99	0.16	0.05	1	0	Ser84	Ser80	0	0	0	0	0	0	0	0	0	0	no enriched sequence.	Absent
SRR8815920	Novel	0.03	0.03	0.04	0	0	0.02	0	0.03	0.22	0.03	0.03	0.03	0.12	0.04	0.03	0.02	0	0	Ser84Leu	Ser80	100	0	100	100	100	100	0	0	100	0	no enriched sequence.	Absent
SRR8176616	Novel	0.81	0.13	0.03	0	0	0.02	0	0.03	0.22	0.03	0.03	0.03	0.12	0.99	0.03	0.02	1	0	Ser84	Ser80Ile	100	0	100	100	100	100	0	0	100	100	no enriched sequence.	Absent
SRR9028900	Novel	0.03	0.04	0.03	0.01	0	0.02	0	0.03	0.22	0.03	0.03	0.03	0.12	0.99	0.16	0.05	0	100	Ser84	Ser80Ile	100	0	0	0	0	0	0	0	0	0	no enriched sequence.	Absent
SRR8815913	Novel	0.03	0.03	0.03	0.83	0.41	0.02	0.03	0.03	0.22	0.03	0.03	0.03	0.12	0.99	0.71	0.95	0.99	100	Ser84Leu	Ser80Ile	100	100	100	100	100	100	0	100	100	100	XX-A-D2-D2-D2-Z-C	t19
K13_D9	Novel	0.03	0.05	0.03	0.92	0.41	0.02	0	0	0.22	0.03	0.03	0.03	0.12	0.99	0.02	0.02	1	0	Ser84	Ser80	0	0	0	0	0	0	0	0	0	0	no enriched sequence.	Absent
K6_G8	Novel	0.03	0.03	0.03	0.01	0.01	0.02	0	0	0.22	0.03	0.03	0.03	0.12	0.04	0.16	0.05	1	100	Ser84	Ser80	100	0	100	100	100	100	0	0	100	0	no enriched sequence.	Absent
K8_C4	Novel	0.03	0.03	0.04	0.36	0.82	0.02	0	0	0.22	0.03	0.03	0.03	0.12	0.04	0.16	0.05	0.99	100	Ser84	Ser80	100	0	100	100	100	0	0	0	0	0	no enriched sequence.	Absent
SRR6374203	Novel	0.03	0.03	0.03	0	0	1	1	0	0.22	0.03	0.03	0.03	0.12	0.04	0.02	0.02	0.99	0	Ser84	Ser80	100	0	0	0	0	0	0	0	0	0	no enriched sequence.	Absent
SRR6978941	Novel	0.03	0.03	0.03	0.01	0	0.19	1	0	0.22	0.03	0.03	0.03	0.12	0.04	0.02	0.02	1	0	Ser84	Ser80	100	0	0	0	0	0	0	0	0	0	no enriched sequence.	Absent
SRR7066578	Novel	0.03	0.03	0.03	0	0	0.02	0	0	0.22	0.03	0.03	0.03	0.12	0.99	0.03	0.02	1	100	Ser84	Ser80	100	100	100	100	100	100	0	100	100	0	no enriched sequence.	Absent
SRR7066596	Novel	0.03	0.03	0.03	0.01	0	0.02	0	0	0.22	0.03	0.03	0.03	0.12	0.04	0.71	0.95	0	0	Ser84	Ser80	0	0	0	0	0	0	0	0	0	0	XX-F-A-A-D2-G2-C	Novel
SRR7239515	Novel	0.03	0.03	0.03	0.01	0	0.02	0.03	0	0.22	0.03	0.03	0.03	0.12	0.99	0.02	0.02	0.99	0	Ser84	Ser80	100	100	100	100	100	100	0	100	100	0	no enriched sequence.	Absent
SRR7638102	Novel	0.95	0.98	0.03	0.01	0	0.02	0	0	0.22	0.03	0.03	0.03	0.12	0.04	0.03	0.02	1	0	Ser84	Ser80	100	0	0	0	0	0	0	0	0	0	no enriched sequence.	Absent
SRR7638108	Novel	0.03	0.04	0.03	0.01	0	0.02	0	0	0.22	0.03	0.03	0.03	0.12	0.99	0.71	0.95	0.54	0	Ser84	Ser80	100	0	0	0	0	0	0	0	0	0	XX-F-A-D2-D2-G2-C	t30
SRR7765190	Novel	0.95	0.99	0.93	0	0	0.02	0.03	0	0.22	0.03	0.03	0.03	0.12	0.04	0.03	0.02	0.99	0	Ser84	Ser80	100	100	100	100	100	100	0	100	0	0	no enriched sequence.	Absent
SRR7788270	Novel	0.03	0.98	0.03	0	0	0.2	0.99	0	0.22	0.03	0.03	0.03	0.12	0.04	0.98	0.99	1	0	Ser84	Ser80	100	0	0	0	0	0	0	0	100	0	XX-A-D2-D2-D2-D2-G2-C	t05
SRR7788473	Novel	0.03	0.03	0.03	0.01	0	0.02	0	0	0.22	0.03	0.03	0.03	0.12	0.99	0.02	0.02	1	0	Ser84	Ser80	100	0	0	0	0	0	0	0	0	0	no enriched sequence.	Absent
SRR7788477	Novel	0.03	0.03	0.04	0.38	0.82	0.02	0	0	0.22	0.03	0.03	0.03	0.12	0.04	0.02	0.02	1	0	Ser84	Ser80	100	0	0	0	0	0	0	0	0	0	no enriched sequence.	Absent
SRR8062143	Novel	0.03	0.03	0.03	0	0	0.02	0	0	0.22	0.03	0.03	0.03	0.12	0.99	0.02	0.02	0.54	0	Ser84	Ser80	0	0	0	0	0	0	0	0	0	0	no enriched sequence.	Absent
SRR8062156	Novel	0.03	0.03	0.03	0.01	0	0.02	0	0	0.22	0.03	0.03	0.03	0.12	0.99	0.03	0.02	0.99	0	Ser84	Ser80	100	0	0	0	0	0	0	0	0	0	no enriched sequence.	Absent
SRR8062157	Novel	0.03	0.03	0.03	0.01	0.01	0.19	1	0	0.22	0.03	0.03	0.03	0.12	0.04	0.16	0.05	0.54	0	Ser84	Ser80	0	100	0	0	0	0	0	0	0	0	no enriched sequence.	Absent
SRR8062312	Novel	0.03	0.03	0.03	0.01	0	0.02	0.03	0	0.22	0.03	0.03	0.03	0.12	0.99	0.16	0.05	0.99	100	Ser84	Ser80	0	0	0	0	0	0	0	0	0	0	no enriched sequence.	Absent
SRR8144692	Novel	0.03	0.03	0.03	0.01	0	0.02	0	0	0.22	0.03	0.03	0.03	0.12	0.04	0.02	0.02	0.99	0	Ser84	Ser80	0	0	0	0	0	0	0	0	100	0	no enriched sequence.	Absent
SRR8144721	Novel	0.03	0.03	0.04	0.38	0.83	0.02	0	0	0.22	0.03	0.03	0.03	0.12	0	0.16	0.05	1	0	Ser84	Ser80	100	0	0	0	0	0	0	0	0	0	no enriched sequence.	Absent
SRR8144825	Novel	0.03	0.04	0.03	0.82	0.41	0.02	0	0	0.22	0.03	0.03	0.03	0.12	0.04	0.02	0.02	1	0	Ser84	Ser80	0	0	0	0	0	0	0	0	0	0	no enriched sequence.	Absent
SRR8144833	Novel	0.94	0.98	0.92	0.01	0	0.19	1	0	0.22	0.03	0.03	0.03	0.12	0.99	0.03	0.02	1	0	Ser84	Ser80	100	0	0	0	0	0	0	0	0	100	no enriched sequence.	Absent
SRR8146028	Novel	0.03	0.03	0.03	0.01	0.01	0.02	0	0	0.22	0.03	0.03	0.03	0.12	0.04	0.99	0.94	1	0	Ser84	Ser80	0	0	0	0	0	0	0	0	0	0	XX-A-xx-G-A-D2-D2-xx-G2-C	Novel
SRR8146139	Novel	0.03	0.06	0.03	0.01	0	0.02	0	0	0.22	0.03	0.03	0.03	0.12	1	0.03	0.02	1	0	Ser84	Ser80	0	0	0	0	0	0	0	0	100	0	no enriched sequence.	Absent
SRR8176636	Novel	0.03	0.03	0.03	0.01	0	0.19	1	0	0.22	0.03	0.03	0.03	0.12	0.04	0.71	0.99	1	0	Ser84	Ser80	0	0	0	0	0	0	0	0	0	0	XX-A-D2-D2-D2-D2-G2-C	t05
SRR8181816	Novel	0.03	0.03	0.03	0.01	0	0.02	0	0	0.22	0.03	0.03	0.03	0.12	0.99	0.16	0.05	0	0	Ser84	Ser80	0	0	0	0	0	0	0	0	0	0	no enriched sequence.	Absent
SRR8206965	Novel	0.03	0.03	0.03	0.01	0	1	0.19	0	0.22	0.03	0.03	0.03	0.12	0.99	0.02	0.02	1	0	Ser84	Ser80	100	0	0	0	0	0	0	0	0	0	no enriched sequence.	Absent
SRR8207004	Novel	0.82	0.99	0.83	0.92	0.41	0.02	0	0	0.22	0.03	0.03	0.03	0.12	0.99	0.71	0.99	0.54	0	Ser84	Ser80	100	0	0	0	0	0	0	0	100	0	XX-A-D2-D2-D2-D2-G2-C	t05
SRR8236048	Novel	0.03	0.03	0.03	0.01	0	0.19	1	0	0.22	0.03	0.03	0.03	0.12	0.99	0.02	0.02	1	0	Ser84	Ser80	0	0	0	0	0	0	0	0	0	100	no enriched sequence.	Absent
SRR8236063	Novel	0.03	0.03	0.03	0	0	0.02	0	0	0.22	0.03	0.03	0.03	0.12	0.03	0.51	0.95	1	0	Ser84	Ser80	100	0	0	0	0	0	0	0	100	0	XX-A-D2-D2-D2-G2-C	t02
SRR8236072	Novel	0.03	0.05	0.03	0.86	0.4	0.19	1	0	0.22	0.03	0.03	0.03	0.12	0.99	0.03	0.02	0	0	Ser84	Ser80	100	0	0	0	0	0	0	0	0	0	no enriched sequence.	Absent
SRR8247819	Novel	0.81	0.03	0.03	0.01	0	0.02	0	0	0.22	0.03	0.03	0.03	0.12	0	0.03	0.02	0.57	0	Ser84	Ser80	0	0	0	0	0	0	0	0	0	0	no enriched sequence.	Absent
SRR8297632	Novel	0.03	0.03	0.03	0.01	0	0.02	0	0	0.22	0.03	0.03	0.03	0.12	0.99	0.03	0.02	0.99	0	Ser84	Ser80	100	0	0	0	0	0	0	0	0	0	no enriched sequence.	Absent
SRR8300733	Novel	0.82	0.98	0.83	0.01	0.01	0.02	0	0	0.22	0.03	0.03	0.03	0.12	0	0.02	0.02	1	0	Ser84	Ser80	100	0	0	0	0	0	0	0	0	0	no enriched sequence.	Absent
SRR8397396	Novel	0.03	0.03	0.03	0.01	0	0.02	0	0	0.22	0.03	0.03	0.03	0	0.99	0.03	0.02	1	0	Ser84	Ser80	100	0	0	0	0	0	0	0	0	0	no enriched sequence.	Absent
SRR8451756	Novel	0.03	0.03	0.03	0.01	0.01	0.02	0	0	0.22	0.03	0.03	0.03	0.12	0.76	0.02	0.02	0.99	0	Ser84	Ser80	0	0	0	0	0	0	0	0	0	0	no enriched sequence.	Absent
SRR8451757	Novel	0.03	0.03	0.03	0.01	0.01	0.02	0	0	0.22	0.03	0.03	0.03	0.12	0.99	0.02	0.02	0.99	0	Ser84	Ser80	0	0	0	0	0	0	0	0	100	0	no enriched sequence.	Absent
SRR8451768	Novel	0.81	0.13	0.03	0.01	0	0.02	0	0	0.22	0.03	0.03	0.03	0	0.03	0.17	0.05	0.99	0	Ser84	Ser80	100	0	100	100	100	0	0	100	100	0	no enriched sequence.	Absent
SRR8632511	Novel	0.03	0.03	0.03	0	0	0.02	0	0	0.22	0.03	0.03	0.03	0.12	0	0.02	0.02	1	0	Ser84	Ser80	100	0	0	0	0	0	0	0	0	0	no enriched sequence.	Absent
SRR8632521	Novel	0.94	0.98	0.04	0.04	0.09	0.02	0.03	0	0.22	0.03	0.03	0.03	0	0.04	0.18	0.06	1	0	Ser84	Ser80	100	0	0	0	0	0	0	0	100	0	no enriched sequence.	Absent
SRR8632527	Novel	0.94	0.99	0.94	0.01	0	0.02	0	0	0.22	0.03	0.03	0.03	0.12	0.99	0.03	0.02	0	0	Ser84	Ser80	100	100	0	0	0	0	0	0	0	0	no enriched sequence.	Absent
SRR8815905	Novel	0.03	0.04	0.03	0.01	0	0.02	0	0	0.22	0.03	0.03	0.03	0.12	0.01	0.02	0.02	1	0	Ser84	Ser80	100	0	0	0	0	0	0	0	0	0	no enriched sequence.	Absent
SRR8815906	Novel	0.82	0.98	0.83	0.01	0	0.02	0	0	0.22	0.03	0.03	0.03	0.12	0.04	0.02	0.02	0	0	Ser84	Ser80	100	100	100	100	100	100	0	0	100	0	no enriched sequence.	Absent
SRR8815929	Novel	0.03	0.03	0.03	0.01	0.01	0.19	1	0	0.22	0.03	0.03	0.03	0.12	0.99	0.02	0.02	1	0	Ser84	Ser80	0	0	0	0	0	0	0	0	0	0	no enriched sequence.	Absent
SRR8815946	Novel	0.03	0.04	0.03	0.82	0.41	0.2	0.99	0	0.22	0.03	0.03	0.03	0.12	0.99	0.16	0.05	1	0	Ser84	Ser80	0	0	0	0	0	0	0	0	0	0	no enriched sequence.	Absent
SRR8864249	Novel	0.03	0.03	0.03	0.01	0	0.2	0.99	0	0.22	0.03	0.03	0.03	0.12	0.99	0.16	0.05	0.54	0	Ser84	Ser80	100	0	0	0	0	0	0	0	0	0	no enriched sequence.	Absent
SRR8864964	Novel	0.03	0.04	0.03	0.01	0.01	0.2	0.99	0	0.22	0.03	0.03	0.03	0.12	1	0.98	0.73	0.99	0	Ser84	Ser80	100	0	0	0	0	0	0	0	0	0	no enriched sequence.	Not_Resolved
SRR8899756	Novel	0.03	0.03	0.03	0.01	0	0.02	0	0	0.22	0.03	0.03	0.03	0	0.04	0.03	0.02	1	0	Ser84	Ser80	100	0	0	0	0	0	0	0	0	0	no enriched sequence.	Absent
SRR8899958	Novel	0.03	0.03	0.03	0.01	0	0.02	0.03	0	0.22	0.03	0.03	0.03	0.12	1	0.02	0.02	1	0	Ser84	Ser80	0	0	0	0	0	0	0	0	0	0	no enriched sequence.	Absent
SRR8902354	Novel	0.03	0.03	0.03	0	0	0.02	0	0	0.22	0.03	0.03	0.03	0.12	0.99	0.16	0.05	0.99	100	Ser84	Ser80	100	0	0	0	0	0	0	0	0	0	no enriched sequence.	Absent
SRR8923111	Novel	0.03	0.03	0.03	0.01	0	1	0.19	0	0.22	0.03	0.03	0.03	0	0.99	0.71	0.7	0.99	0	Ser84	Ser80	0	0	0	0	0	0	0	0	0	0	XX-A-D2-D2-G2-C	t06
SRR8923156	Novel	0.03	0.03	0.04	0.38	0.84	0.02	0.03	0	0.22	0.03	0.03	0.03	0.12	0.04	0.02	0.02	0.54	100	Ser84	Ser80	100	0	0	0	0	0	0	0	100	100	no enriched sequence.	Absent
SRR8945622	Novel	0.03	0.03	0.03	0.01	0	0.02	0	0	0.22	0.03	0.03	0.03	0	0	0.03	0.02	1	0	Ser84	Ser80	100	0	0	0	0	0	0	0	0	0	no enriched sequence.	Absent
SRR8945623	Novel	0.03	0.04	0.03	0.82	0.41	0.02	0.03	0	0.22	0.03	0.03	0.03	0.12	0.99	0.02	0.02	1	0	Ser84	Ser80	100	0	0	0	0	0	0	0	0	0	no enriched sequence.	Absent
SRR8945624	Novel	0.03	0.03	0.03	0.01	0	0.02	0	0	0.22	0.03	0.03	0.03	0.12	0.01	0.02	0.02	0.54	0	Ser84	Ser80	0	0	0	0	0	0	0	0	0	0	no enriched sequence.	Absent
SRR9029416	Novel	0.03	0.03	0.03	0.01	0	0.02	0	0	0.22	0.03	0.03	0.03	0.12	0.99	0.02	0.02	1	0	Ser84	Ser80	0	0	0	0	0	0	0	0	0	0	no enriched sequence.	Absent
SRR9029450	Novel	0.82	0.99	0.84	0.01	0	1	0.19	0	0.22	0.03	0.03	0.03	0.12	0.99	0.03	0.02	1	0	Ser84	Ser80	100	0	0	0	0	0	0	0	0	0	no enriched sequence.	Absent
SRR9200108	Novel	0.03	0.03	0.03	0.01	0	0.02	0	0	0.22	0.03	0.03	0.03	0.12	0.04	0.56	0.95	0	0	Ser84	Ser80	100	0	0	0	0	0	0	0	100	0	XX-F-A-D2-D2-G2-C	t30
SRR9200707	Novel	0.03	0.03	0.03	0	0	0.02	0	0	0.22	0.03	0.03	0.03	0.12	1	0.16	0.05	1	0	Ser84	Ser80	100	0	0	0	0	0	0	0	0	0	no enriched sequence.	Absent
TA33717	Novel	0.03	0.05	0.03	0.86	0.4	0.02	0	0	0.22	0.03	0.03	0.03	0.12	0.99	0.16	0.05	0.99	0	Ser84	Ser80	0	0	0	0	0	0	0	0	0	0	no enriched sequence.	Absent
TA33914	Novel	0.94	0.98	0.03	0.01	0.01	0.19	1	0	0.22	0.03	0.03	0.03	0.12	1	0.16	0.05	1	0	Ser84	Ser80	100	0	0	0	0	0	0	0	0	0	no enriched sequence.	Absent
TA35753	Novel	0.03	0.03	0.03	0.01	0	0.02	0	0	0.22	0.03	0.03	0.03	0.12	0.99	0.02	0.02	1	0	Ser84	Ser80	0	0	0	0	0	0	0	0	0	0	no enriched sequence.	Absent
SRR8767334	Novel	0.03	0.03	0.04	0	0	0.02	0	0	0.22	0.03	0.03	0.03	0.12	0.04	0.03	0.02	0	0	Ser84Leu	Ser80	100	0	100	100	100	100	0	0	100	0	no enriched sequence.	Absent
SRR8397607	Novel	0.03	0.03	0.03	0.38	0.83	1	1	0	0.22	0.03	0.03	0.03	0.12	0.99	0.02	0.02	1	0	Ser84	Ser80Arg	100	100	0	0	0	0	0	0	0	0	no enriched sequence.	Absent
SRR7497112	Novel	0.94	0.95	0.04	0.04	0.09	0.02	0	0	0.22	0.03	0.03	0.03	0.12	0.99	0.71	0.99	1	0	Ser84Leu	Ser80Ile	100	100	100	100	100	100	0	100	100	0	XX-A-A-D2-D2-D2-G2-C	t18
SRR7788475	Novel	0.03	0.03	0.03	0.01	0.01	0.02	0.03	0	0.22	0.03	0.03	0.03	0.12	0.04	0.02	0.02	1	0	Ser84Leu	Ser80Ile	100	0	0	0	0	0	0	0	100	100	no enriched sequence.	Absent
SRR8236047	Novel	0.81	0.13	0.03	0.01	0	1	0.19	0	0.22	0.03	0.03	0.03	0.12	0.99	0.03	0.02	1	100	Ser84Leu	Ser80Ile	0	100	0	0	0	0	0	0	0	0	no enriched sequence.	Absent
SRR9029548	Novel	0.94	0.95	0.03	0.01	0	0.18	0.98	0	0.18	0.03	0.03	0.03	0.12	0.04	0.16	0.05	1	0	Ser84	Ser80	100	100	0	0	0	0	0	0	0	100	no enriched sequence.	Absent
SRR8300731	Novel	0.03	0.03	0.03	0.01	0	0.02	0.03	0	0.23	0.03	0.03	0	0.12	0.04	0.03	0.02	1	0	Ser84	Ser80	100	0	0	0	0	0	0	0	0	0	no enriched sequence.	Absent
SRR8767339	Novel	0.03	0.03	0.03	0.01	0	0.02	0	0	0.23	0.03	0.03	0	0.12	0.04	0.03	0.02	1	0	Ser84	Ser80	100	0	0	0	0	0	0	0	0	0	no enriched sequence.	Absent
SRR7239527	NovelA	0.03	0	0.03	0.83	0.41	0.02	0	0	0.22	0.03	0.03	0.03	0.12	0.99	0	0.02	1	100	Ser84Leu	Ser80Ile	100	100	100	100	100	100	0	0	100	100	no enriched sequence.	Absent
SRR7788221	NovelA	0.03	0.03	0.03	0.83	0.41	0.02	0	0	0.22	0.03	0.03	0.03	0.12	0.99	0	0.02	1	100	Ser84Leu	Ser80Ile	100	100	100	100	100	100	0	0	100	100	no enriched sequence.	Absent
SRR8146136	NovelA	0.03	0.03	0.03	0.83	0.41	0.02	0	0	0.22	0.03	0.03	0.03	0.12	0.99	0	0.02	1	100	Ser84Leu	Ser80Ile	100	100	100	100	100	100	0	0	100	100	no enriched sequence.	Absent
SRR9016905	NovelA	0.03	0.03	0.03	0.83	0.41	0.02	0	0	0.22	0.03	0.03	0.03	0.12	0.99	0.71	0.65	1	100	Ser84Leu	Ser80Ile	100	100	100	100	100	100	0	0	100	100	XX-A-D2-D2-D2-G2-C	t02
