# Supplementary material for: Staphylococcal Protein A (spa) Locus Is a Hot Spot for Recombination and Horizontal Gene Transfer in Staphylococcus pseudintermedius
Source: mSphere. 2020 Oct 28;5(5):e00666-20. doi: 10.1128/mSphere.00666-20 (PMC7593597; doi:10.1128/mSphere.00666-20)
Supplement: TABLE S4 [file mSphere.00666-20-st004.xlsx]

## Sheet: Table_S4
Accession	Species	Strain	Host	isolation_source	Counrty	collection_date	Ref	PMID
MWRM01000000	S. delphini	14S03309-1	Pigeon	NA	Japan	NA	Verstappen et al 2017	28859126
MWRN01000000	S. delphini	14S03311-1	Equus ferus caballus	NA	Japan	NA	Verstappen et al 2017	28859126
MWRO01000000	S. delphini	14S03313-1	Equus ferus caballus	NA	Japan	NA	Verstappen et al 2017	28859126
MWRP01000000	S. delphini	14S03314-1	Pigeon	NA	Japan	NA	Verstappen et al 2017	28859126
MWUP01000000	S. delphini	14S03318-1	Marter	NA	Switzerland	NA	Verstappen et al 2017	28859126
MWUN01000000	S. delphini	14S00091-1	Dolphin	Respiratorial orifice	Sweden	NA	Verstappen et al 2017	28859126
MWUO01000000	S. delphini	14S02207-1	Equus ferus caballus	NA	Japan	NA	Verstappen et al 2017	28859126
MWUQ01000000	S. delphini	14S03319-1	Equus ferus caballus	NA	Switzerland	NA	Verstappen et al 2017	28859126
MWUR01000000	S. delphini	15S02591-1	Dolphin	NA	Italy	NA	Verstappen et al 2017	28859126
MWUS01000000	S. delphini	215102607201-2	Equus ferus caballus	NA	Netherlands	2015-10-26	Verstappen et al 2017	28859126
MWUT01000000	S. delphini	215100905101-2	Equus ferus caballus	NA	Netherlands	2015-10-09	Verstappen et al 2017	28859126
MWUU01000000	S. delphini	215070706401-1	Equus ferus caballus	Nasal swab	Netherlands	2015-07-07	Verstappen et al 2017	28859126
MWUV01000000	S. delphini	215062304401-1	Equus ferus caballus	skin	Netherlands	2015-06-23	Verstappen et al 2017	28859126
MWUW01000000	S. delphini	214092504301-1	Equus ferus caballus	Nasal swab	Netherlands	2014-09-25	Verstappen et al 2017	28859126
MWUX01000000	S. delphini	214092305301-2	Equus ferus caballus	Nasal swab	Netherlands	2014-09-23	Verstappen et al 2017	28859126
LR134263	S. delphini	NCTC12225	NA	Skin	NA	NA	NA	NA
CAIA01000000	S. delphini	8086	NA	NA	NA	NA	Ben Zakour et al 2012	22919635
NIPK01000000	S. delphini	Heidy	Dolphin	Purulent material	Italy	1988	Martins-Simoes and Maali	Unpublished
PPRV01000000	S. delphini	NCTC 12225	Dolphin	Purulent material	United Kingdom	1988-10-01	Cole et al	Unpublished
SDSN01000000	S. delphini	BCW_7426	Dolphin	Blowhole	USA: CA	2013	Knong et al	Unpublished
WNLD01000000	S. delphini	P5747	Penguin	Beak	Antarctica: James Ross Island	2014	Vrbovska et al	Unpublished
WNLE01000000	S. delphini	P6456	Penguin	Beak	Antarctica: James Ross Island	2015	Vrbovska et al	Unpublished
MWUY01000000	S. intermedius	14S02204-1	Pigeon	NA	Japan	NA	Verstappen et al 2017	28859126
MWRR01000000	S. intermedius	14S03299-1	Pigeon	NA	Japan	NA	Verstappen et al 2017	28859126
MWRQ01000000	S. intermedius	14S03297-1	Pigeon	NA	Japan	NA	Verstappen et al 2017	28859126
MWRT00000000	S. intermedius	14S03307-1	Pigeon	NA	Japan	NA	Verstappen et al 2017	28859126
MWRS01000000	S. intermedius	14S03302-1	Pigeon	NA	Japan	NA	Verstappen et al 2017	28859126
PPQH00000000.1	S. intermedius	NCTC 11048	Pigeon	Nares	United Kingdom: London	1976-10-01	Ben Zakour et al 2012	22919635
FXUZ00000000	S. cornubiensis	NW1	Human	Wound	United Kingdom: Cornwall	2012	Murray et al 2018	30204583
